# Supplementary material for: Small GTPase patterning: How to stabilise cluster coexistence
Source: PLoS One. 2019 Mar 7;14(3):e0213188. doi: 10.1371/journal.pone.0213188 (PMC6405054; doi:10.1371/journal.pone.0213188)
Supplement: S1 Video — Time lapse movies of model simulations from Fig 2, showing concentrations of active GTPase. For models with two GTPases only concentrations of the first are shown. The concentration profile of the second GTPase is always complementary to that of the first. (ZIP) [file pone.0213188.s009.zip]

Archive with 25 entries (25 files):
- ModelSims/MIGAP1_T1_23.65.avi
- ModelSims/MIGAP1_T1_26.36.avi
- ModelSims/MIGAP1_T1_28.01.avi
- ModelSims/MIGAP2_T1_17.82.avi
- ModelSims/MIGAP2_T1_19.43.avi
- ModelSims/MIGAP2_T1_23.24.avi
- ModelSims/MI_T1_4.22.avi
- ModelSims/MI_T1_5.18.avi
- ModelSims/MI_T1_6.13.avi
- ModelSims/MIT_sigma1_0.20_sigma2_0.20.avi
- ModelSims/MIT_sigma1_0.20_sigma2_0.40.avi
- ModelSims/MIT_sigma1_0.35_sigma2_0.40.avi
- ModelSims/MIT_sigma1_0.40_sigma2_0.20.avi
- ModelSims/WPGAP_DG100_T_4.04.avi
- ModelSims/WPGAP_DG100_T_5.13.avi
- ModelSims/WPGAP_DG100_T_5.75.avi
- ModelSims/WPGAP_DG40_T_4.04.avi
- ModelSims/WPGAP_DG40_T_5.13.avi
- ModelSims/WPGAP_DG40_T_5.58.avi
- ModelSims/WP_T_1.43.avi
- ModelSims/WP_T_1.55.avi
- ModelSims/WP_T_1.76.avi
- ModelSims/WPT_sigma_0.03.avi
- ModelSims/WPT_sigma_0.06.avi
- ModelSims/WPT_sigma_0.08.avi
