# Supplementary material for: Small GTPase patterning: How to stabilise cluster coexistence
Source: PLoS One. 2019 Mar 7;14(3):e0213188. doi: 10.1371/journal.pone.0213188 (PMC6405054; doi:10.1371/journal.pone.0213188)
Supplement: S2 Video — Time lapse movies of WP model simulations from Fig 2, showing concentrations of active GTPase with a higher temporal resolution for the initial patterning stages. (ZIP) [file pone.0213188.s010.zip]

Archive with 3 entries (3 files):
- WPtransient/wp_T1.4314878892733562.avi
- WPtransient/wp_T1.5532710280373834.avi
- WPtransient/wp_T1.7553176688823622.avi
