# Supplementary material for: Small GTPase patterning: How to stabilise cluster coexistence
Source: PLoS One. 2019 Mar 7;14(3):e0213188. doi: 10.1371/journal.pone.0213188 (PMC6405054; doi:10.1371/journal.pone.0213188)
Supplement: S3 Video — Time lapse movies of model simulations in Hopf regimes for the WPT and WPGAP models. Concentrations of active GTPase are shown. The WPT simulation was performed with parameters σ = 0.4 and ξ = 1, domain height H = 316, and domain width W = 190. The WPGAP simulation was performed with parameters T = 34.83 and Tg = 100, domain height H = 50 and domain width W = 30. All other parameters were at default values. (ZIP) [file pone.0213188.s011.zip]

Archive with 2 entries (2 files):
- HopfTests/WPGAP.avi
- HopfTests/WPT.avi
