# Supplementary material for: Small GTPase patterning: How to stabilise cluster coexistence
Source: PLoS One. 2019 Mar 7;14(3):e0213188. doi: 10.1371/journal.pone.0213188 (PMC6405054; doi:10.1371/journal.pone.0213188)
Supplement: S4 Video — Time lapse movie of model simulation described in section 5 of S1 Appendix, showing concentrations of active GTPase. (ZIP) [file pone.0213188.s012.zip]

Archive with 1 entries (1 files):
- WPTv/WPTv.avi
