# Supplementary material for: Small GTPase patterning: How to stabilise cluster coexistence
Source: PLoS One. 2019 Mar 7;14(3):e0213188. doi: 10.1371/journal.pone.0213188 (PMC6405054; doi:10.1371/journal.pone.0213188)
Supplement: S6 Video — Time lapse movies of model simulations from Fig 8 and S6 Fig, showing concentrations of active GTPase. (ZIP) [file pone.0213188.s014.zip]

Archive with 6 entries (6 files):
- TipGrowth/WPGAP_disappearance.avi
- TipGrowth/WPGAP_pulse.avi
- TipGrowth/WPGAP_tipsplit.avi
- TipGrowth/WPGAP_twospots.avi
- TipGrowth/WPT_disappearance.avi
- TipGrowth/WPT_pulse.avi
