# Supplementary material for: Small GTPase patterning: How to stabilise cluster coexistence
Source: PLoS One. 2019 Mar 7;14(3):e0213188. doi: 10.1371/journal.pone.0213188 (PMC6405054; doi:10.1371/journal.pone.0213188)
Supplement: S1 Code — (ZIP) [file pone.0213188.s015.zip]

Archive with 285 entries (186 files):
- Code/
- Code/TipGrowth/
- Code/TipGrowth/TipGrowth1/
- Code/TipGrowth/TipGrowth1/systems.py
- Code/TipGrowth/TipGrowth1/wpgap/
- Code/TipGrowth/TipGrowth1/wpgap/Tg10-13-15-10_u00.3_cd1/
- Code/TipGrowth/TipGrowth1/wpgap/Tg10-13-10_u00.3_cd1/
- Code/TipGrowth/TipGrowth1/mkfig.bash
- Code/TipGrowth/TipGrowth1/tipgrowth1.py
- Code/TipGrowth/TipGrowth1/wpsl/
- Code/TipGrowth/TipGrowth1/wpsl/contl0.1-0.13-0.15-0.1_s0.03_dt0.05_dxy0.05/
- Code/TipGrowth/TipGrowth1/wpsl/contl0.1-0.13-0.1_s0.03_dt0.05_dxy0.05/
- Code/TipGrowth/TipGrowth1/__pycache__/
- Code/TipGrowth/TipGrowth1/__pycache__/dedalusSolver.cpython-35.pyc
- Code/TipGrowth/TipGrowth1/__pycache__/systems.cpython-35.pyc
- Code/TipGrowth/TipGrowth1/__pycache__/reproduciblePerturbations.cpython-35.pyc
- Code/TipGrowth/TipGrowth1/__pycache__/processOutput.cpython-35.pyc
- Code/TipGrowth/TipGrowth1/processOutput.py
- Code/TipGrowth/TipGrowth1/dedalusSolver.py
- Code/TipGrowth/TipGrowth1/reproduciblePerturbations.py
- Code/TipGrowth/mkfig.bash
- Code/TipGrowth/matcont6p6/
- Code/TipGrowth/matcont6p6/r2gap2sys.m
- Code/TipGrowth/matcont6p6/separate_stability.m
- Code/TipGrowth/matcont6p6/wpslsl.txt
- Code/TipGrowth/matcont6p6/LPAfun.m
- Code/TipGrowth/matcont6p6/twoROPlpa.m
- Code/TipGrowth/matcont6p6/wpgapsys.m
- Code/TipGrowth/matcont6p6/wpslslsys.m
- Code/TipGrowth/matcont6p6/tipgrowth.bash
- Code/TipGrowth/matcont6p6/r2gap1sys.m
- Code/TipGrowth/matcont6p6/twoROPsys.m
- Code/TipGrowth/matcont6p6/wpslsys.m
- Code/TipGrowth/matcont6p6/SingleROPlpa.m
- Code/TipGrowth/matcont6p6/twoROPSLsys.m
- Code/TipGrowth/matcont6p6/figs/
- Code/TipGrowth/matcont6p6/figs/wpgap/
- Code/TipGrowth/matcont6p6/figs/wpgap/spot1/
- Code/TipGrowth/matcont6p6/figs/wpgap/spot2/
- Code/TipGrowth/matcont6p6/figs/wpgap/2par/
- Code/TipGrowth/matcont6p6/figs/wpgap/Tgbif1/
- Code/TipGrowth/matcont6p6/figs/wpsl/
- Code/TipGrowth/matcont6p6/figs/wpsl/spot1/
- Code/TipGrowth/matcont6p6/figs/wpsl/lbif1/
- Code/TipGrowth/matcont6p6/figs/wpsl/2par/
- Code/TipGrowth/matcont6p6/plotLPA2par.m
- Code/TipGrowth/matcont6p6/wpgapslsys.m
- Code/TipGrowth/matcont6p6/LPA2par.m
- Code/TipGrowth/matcont6p6/wpsys.m
- Code/TipGrowth/TipGrowth2/
- Code/TipGrowth/TipGrowth2/systems.py
- Code/TipGrowth/TipGrowth2/wpgap/
- Code/TipGrowth/TipGrowth2/wpgap/Tg10-30_u00.3_cd1/
- Code/TipGrowth/TipGrowth2/wpgap/Tg30_u00.3_cd1_Tg30/
- Code/TipGrowth/TipGrowth2/wpgap/Tg10-15_u00.3_cd1/
- Code/TipGrowth/TipGrowth2/mkfig.bash
- Code/TipGrowth/TipGrowth2/tipgrowth2.py
- Code/TipGrowth/TipGrowth2/__pycache__/
- Code/TipGrowth/TipGrowth2/__pycache__/dedalusSolver.cpython-35.pyc
- Code/TipGrowth/TipGrowth2/__pycache__/systems.cpython-35.pyc
- Code/TipGrowth/TipGrowth2/__pycache__/reproduciblePerturbations.cpython-35.pyc
- Code/TipGrowth/TipGrowth2/__pycache__/processOutput.cpython-35.pyc
- Code/TipGrowth/TipGrowth2/processOutput.py
- Code/TipGrowth/TipGrowth2/dedalusSolver.py
- Code/TipGrowth/TipGrowth2/reproduciblePerturbations.py
- Code/Bif2par/
- Code/Bif2par/LPA/
- Code/Bif2par/LPA/matcont6p6/
- Code/Bif2par/LPA/matcont6p6/LPA.bash
- Code/Bif2par/LPA/matcont6p6/separate_stability.m
- Code/Bif2par/LPA/matcont6p6/LPAfun.m
- Code/Bif2par/LPA/matcont6p6/wpslsys.m
- Code/Bif2par/LPA/matcont6p6/SingleROPlpa.m
- Code/Bif2par/LPA/matcont6p6/figs/
- Code/Bif2par/LPA/matcont6p6/figs/wp/
- Code/Bif2par/LPA/matcont6p6/figs/wpsl/
- Code/Bif2par/LPA/matcont6p6/plotLPA2par.m
- Code/Bif2par/LPA/matcont6p6/LPA2par.m
- Code/Bif2par/LPA/matcont6p6/wpsys.m
- Code/Bif2par/mkfig.bash
- Code/Bif2par/LSA/
- Code/Bif2par/LSA/LSA.bash
- Code/Bif2par/LSA/findzeros.m
- Code/Bif2par/LSA/Twp.m
- Code/Bif2par/LSA/JhssWPSL.m
- Code/Bif2par/LSA/plotLSA2par.m
- Code/Bif2par/LSA/LSA2par.m
- Code/Bif2par/LSA/LSAplots.m
- Code/Bif2par/LSA/JhssWP.m
- Code/Bif2par/LSA/LSAfun.m
- Code/Bif2par/LSA/figs/
- Code/Bif2par/LSA/figs/WP/
- Code/Bif2par/LSA/figs/WPSL/
- Code/Bif2par/LSA/LSA1par.m
- Code/Movies/
- Code/Movies/systems.py
- Code/Movies/Movies/
- Code/Movies/Movies/TipGrowth/
- Code/Movies/Movies/mkzips.bash
- Code/Movies/Movies/old/
- Code/Movies/Movies/ModelSims/
- Code/Movies/Movies/WPTT/
- Code/Movies/Movies/WPtransient/
- Code/Movies/Movies/HopfTests/
- Code/Movies/Movies/change_names.py
- Code/Movies/Movies/WPTv/
- Code/Movies/Hopftest/
- Code/Movies/__pycache__/
- Code/Movies/__pycache__/dedalusSolver.cpython-35.pyc
- Code/Movies/__pycache__/systems.cpython-35.pyc
- Code/Movies/__pycache__/reproduciblePerturbations.cpython-35.pyc
- Code/Movies/__pycache__/processOutput.cpython-35.pyc
- Code/Movies/processOutput.py
- Code/Movies/dedalusSolver.py
- Code/Movies/simmovies.py
- Code/Movies/reproduciblePerturbations.py
- Code/Movies/dedalusSolver.pyc
- Code/modelNames.txt
- Code/WPSLSL/
- Code/WPSLSL/systems.py
- Code/WPSLSL/mkfig.bash
- Code/WPSLSL/wpslsl/
- Code/WPSLSL/__pycache__/
- Code/WPSLSL/__pycache__/dedalusSolver.cpython-35.pyc
- Code/WPSLSL/__pycache__/systems.cpython-35.pyc
- Code/WPSLSL/__pycache__/reproduciblePerturbations.cpython-35.pyc
- Code/WPSLSL/__pycache__/processOutput.cpython-35.pyc
- Code/WPSLSL/processOutput.py
- Code/WPSLSL/dedalusSolver.py
- Code/WPSLSL/WPSLSLsims.py
- Code/WPSLSL/reproduciblePerturbations.py
- Code/LPA2par/
- Code/LPA2par/mkfig.bash
- Code/LPA2par/mkfig_supp.bash
- Code/LPA2par/matcont6p6/
- Code/LPA2par/matcont6p6/LPA.bash
- Code/LPA2par/matcont6p6/r2gap2sys.m
- Code/LPA2par/matcont6p6/separate_stability.m
- Code/LPA2par/matcont6p6/wpslsl.txt
- Code/LPA2par/matcont6p6/LPAfun.m
- Code/LPA2par/matcont6p6/twoROPlpa.m
- Code/LPA2par/matcont6p6/LPA2.bash
- Code/LPA2par/matcont6p6/wpgapsys.m
- Code/LPA2par/matcont6p6/wpslslsys.m
- Code/LPA2par/matcont6p6/SingleROPlpa2.m
- Code/LPA2par/matcont6p6/r2gap1sys.m
- Code/LPA2par/matcont6p6/twoROPsys.m
- Code/LPA2par/matcont6p6/wpslsys.m
- Code/LPA2par/matcont6p6/twoROPlpa2.m
- Code/LPA2par/matcont6p6/wpgapDGsys.m
- Code/LPA2par/matcont6p6/SingleROPlpa.m
- Code/LPA2par/matcont6p6/twoROPSLsys.m
- Code/LPA2par/matcont6p6/figs/
- Code/LPA2par/matcont6p6/figs/wpgap/
- Code/LPA2par/matcont6p6/figs/r2sl/
- Code/LPA2par/matcont6p6/figs/wpgapDG/
- Code/LPA2par/matcont6p6/figs/r2gap1/
- Code/LPA2par/matcont6p6/figs/r2/
- Code/LPA2par/matcont6p6/figs/r2gap2/
- Code/LPA2par/matcont6p6/plotLPA2par.m
- Code/LPA2par/matcont6p6/wpgapslsys.m
- Code/LPA2par/matcont6p6/LPA2par.m
- Code/LPA2par/matcont6p6/wpsys.m
- Code/WPSLv/
- Code/WPSLv/systems.py
- Code/WPSLv/mkfig.bash
- Code/WPSLv/wpslvsims.py
- Code/WPSLv/__pycache__/
- Code/WPSLv/__pycache__/dedalusSolver.cpython-35.pyc
- Code/WPSLv/__pycache__/systems.cpython-35.pyc
- Code/WPSLv/__pycache__/reproduciblePerturbations.cpython-35.pyc
- Code/WPSLv/__pycache__/processOutput.cpython-35.pyc
- Code/WPSLv/processOutput.py
- Code/WPSLv/wpslv/
- Code/WPSLv/wpslv/unstableHSS/
- Code/WPSLv/dedalusSolver.py
- Code/WPSLv/reproduciblePerturbations.py
- Code/ODEsims/
- Code/ODEsims/mkfig.bash
- Code/ODEsims/fWPSL2.m
- Code/ODEsims/fWPGAP4.m
- Code/ODEsims/fWP3.m
- Code/ODEsims/simulations.m
- Code/ODEsims/figs/
- Code/ODEsims/figs/WP/
- Code/ODEsims/figs/WPSL/
- Code/ODEsims/figs/WPSL/supp/
- Code/ODEsims/figs/WPGAP/
- Code/LPA1par/
- Code/LPA1par/mkfig.bash
- Code/LPA1par/matcont6p6/
- Code/LPA1par/matcont6p6/LPA.bash
- Code/LPA1par/matcont6p6/r2gap2sys.m
- Code/LPA1par/matcont6p6/separate_stability.m
- Code/LPA1par/matcont6p6/LPAfun.m
- Code/LPA1par/matcont6p6/twoROPlpa.m
- Code/LPA1par/matcont6p6/wpgapsys.m
- Code/LPA1par/matcont6p6/r2gap1sys.m
- Code/LPA1par/matcont6p6/twoROPsys.m
- Code/LPA1par/matcont6p6/wpslsys.m
- Code/LPA1par/matcont6p6/wpgapDGsys.m
- Code/LPA1par/matcont6p6/SingleROPlpa.m
- Code/LPA1par/matcont6p6/twoROPSLsys.m
- Code/LPA1par/matcont6p6/figs/
- Code/LPA1par/matcont6p6/plotLPA2par.m
- Code/LPA1par/matcont6p6/wpgapslsys.m
- Code/LPA1par/matcont6p6/LPA2par.m
- Code/LPA1par/matcont6p6/wpsys.m
- Code/ReadMe.txt
- Code/WPSLlow/
- Code/WPSLlow/systems.py
- Code/WPSLlow/mkfig.bash
- Code/WPSLlow/__pycache__/
- Code/WPSLlow/__pycache__/dedalusSolver.cpython-35.pyc
- Code/WPSLlow/__pycache__/systems.cpython-35.pyc
- Code/WPSLlow/__pycache__/reproduciblePerturbations.cpython-35.pyc
- Code/WPSLlow/__pycache__/processOutput.cpython-35.pyc
- Code/WPSLlow/processOutput.py
- Code/WPSLlow/WPSLlowsims.py
- Code/WPSLlow/dedalusSolver.py
- Code/WPSLlow/WPSLlow/
- Code/WPSLlow/reproduciblePerturbations.py
- Code/Sims/
- Code/Sims/systems.py
- Code/Sims/mkfig_transient_early.bash
- Code/Sims/wpgap/
- Code/Sims/wpgap/MidDG/
- Code/Sims/wpgap/mkfig.bash
- Code/Sims/wpgap/Tsweep/
- Code/Sims/wpgap/mkfig_old.bash
- Code/Sims/mkfig_details.bash
- Code/Sims/transientWP.py
- Code/Sims/migap1/
- Code/Sims/migap1/mkfig.bash
- Code/Sims/migap1/mkfig_old.bash
- Code/Sims/migap1/T1sweep/
- Code/Sims/wp/
- Code/Sims/wp/mkfig.bash
- Code/Sims/wp/Tsweep/
- Code/Sims/wp/Tsweep/Tend100000_u00.3_T1.4314878892733562/
- Code/Sims/wp/mkfig_old.bash
- Code/Sims/wp/transient/
- Code/Sims/mkfig.bash
- Code/Sims/insetFigure.py
- Code/Sims/wpsl/
- Code/Sims/wpsl/sSweep/
- Code/Sims/wpsl/mkfig.bash
- Code/Sims/wpsl/mkfig_old.bash
- Code/Sims/migap2/
- Code/Sims/migap2/mkfig.bash
- Code/Sims/migap2/mkfig_old.bash
- Code/Sims/migap2/T1sweep/
- Code/Sims/__pycache__/
- Code/Sims/__pycache__/dedalusSolver.cpython-35.pyc
- Code/Sims/__pycache__/systems.cpython-35.pyc
- Code/Sims/__pycache__/reproduciblePerturbations.cpython-35.pyc
- Code/Sims/__pycache__/processOutput.cpython-35.pyc
- Code/Sims/processOutput.py
- Code/Sims/mkfig_transient.bash
- Code/Sims/misl/
- Code/Sims/misl/sSweep/
- Code/Sims/misl/mkfig.bash
- Code/Sims/misl/mkfig_old.bash
- Code/Sims/simfigs.py
- Code/Sims/dedalusSolver.py
- Code/Sims/mi/
- Code/Sims/mi/mkfig.bash
- Code/Sims/mi/mkfig_old.bash
- Code/Sims/mi/T1sweep/
- Code/Sims/transientWPearly.py
- Code/Sims/reproduciblePerturbations.py
- Code/LSA1par/
- Code/LSA1par/ksquareOpenCylinder.m
- Code/LSA1par/plotLSA1parksq.m
- Code/LSA1par/plotLSA1par.m
- Code/LSA1par/mkfig.bash
- Code/LSA1par/Twp.m
- Code/LSA1par/JhssWPSL.m
- Code/LSA1par/LSAplots.m
- Code/LSA1par/JhssWP.m
- Code/LSA1par/LSAfun.m
- Code/LSA1par/figs/
- Code/LSA1par/figs/WP/
- Code/LSA1par/figs/WPSL/
- Code/LSA1par/LSA1par.m
