# Supplementary material for: Small GTPase patterning: How to stabilise cluster coexistence
Source: PLoS One. 2019 Mar 7;14(3):e0213188. doi: 10.1371/journal.pone.0213188 (PMC6405054; doi:10.1371/journal.pone.0213188)
Supplement: S1 Code — (ZIP) [file pone.0213188.s015.zip › Code/TipGrowth/TipGrowth1/mkfig.bash]

#!/bin/bash
cd "${0%/*}"
python3 tipgrowth1.py
../matcont6p6/tipgrowth.bash

#wpgap
f=wpgap/Tg10-13-10_u00.3_cd1
convert $f/_tmp000.png -crop +10+0 test.png
convert test.png -crop -480-0 test1.png
convert $f/_tmp060.png -crop +10+0 test.png
convert test.png -crop -480-0 test2.png
convert $f/_tmp100.png -crop +10+0 test.png
convert test.png -crop -480-0 test3.png
convert $f/_tmp140.png -crop +10+0 test.png
convert test.png -crop -0-0 test4.png
rm test.png
convert test*.png +append wpgapreduction.png
rm test*.png

f=wpgap/Tg10-13-15-10_u00.3_cd1
convert $f/_tmp000.png -crop +10+0 test.png
convert test.png -crop -480-0 test1.png
convert $f/_tmp060.png -crop +10+0 test.png
convert test.png -crop -480-0 test2.png
convert $f/_tmp100.png -crop +10+0 test.png
convert test.png -crop -480-0 test3.png
convert $f/_tmp140.png -crop +10+0 test.png
convert test.png -crop -480-0 test4.png
convert $f/_tmp200.png -crop +10+0 test.png
convert test.png -crop -0-0 test5.png
rm test.png
convert test*.png +append wpgapdisappearance.png
rm test*.png

#wpsl
f=wpsl/contl0.1-0.13-0.1_s0.03_dt0.05_dxy0.05
convert $f/_tmp000.png -crop +10+0 test.png
convert test.png -crop -490-0 test1.png
convert $f/_tmp050.png -crop +10+0 test.png
convert test.png -crop -490-0 test2.png
convert $f/_tmp080.png -crop +10+0 test.png
convert test.png -crop -490-0 test3.png
convert $f/_tmp120.png -crop +10+0 test.png
convert test.png -crop -0-0 test4.png
rm test.png
convert test*.png +append wpslreduction.png
rm test*.png

f=wpsl/contl0.1-0.13-0.15-0.1_s0.03_dt0.05_dxy0.05
convert $f/_tmp000.png -crop +10+0 test.png
convert test.png -crop -490-0 test1.png
convert $f/_tmp050.png -crop +10+0 test.png
convert test.png -crop -490-0 test2.png
convert $f/_tmp080.png -crop +10+0 test.png
convert test.png -crop -490-0 test3.png
convert $f/_tmp100.png -crop +10+0 test.png
convert test.png -crop -490-0 test4.png
convert $f/_tmp150.png -crop +10+0 test.png
convert test.png -crop -0-0 test5.png
rm test.png
convert test*.png +append wpsldisappearance.png
rm test*.png

#Combine
spacing=1600
color=White
#convert ../matcont6p6/figs/wpgap/spot1/disappearingPeak.png ../matcont6p6/figs/wpgap/Tgbif1/wpgapLPA_d1_c1_T4.04.png wpgapreduction.png +append temp1
#convert ../matcont6p6/figs/wpgap/spot1/disappearingPeak.png wpgapreduction.png +append temp1
#cp wpgapdisappearance.png temp2
#convert ../matcont6p6/figs/wpsl/spot1/disappearingPeak.png ../matcont6p6/figs/wpsl/lbif1/wpslLPAlbifdefault.png wpslreduction.png +append temp3
convert ../matcont6p6/figs/wpsl/spot1/disappearingPeak.png wpslreduction.png +append temp3
cp wpsldisappearance.png temp4
#convert temp1 temp2 -size ${spacing}x${spacing} xc:${color} +swap -gravity Center -background ${color} temp3 -size ${spacing}x${spacing} xc:${color} +swap -gravity Center -background ${color} temp4 -size ${spacing}x${spacing} xc:${color} +swap -gravity Center -background ${color} -append tipgrowth1.png
convert temp3 temp4 -size ${spacing}x${spacing} xc:${color} +swap -gravity Center -background ${color} -append tipgrowth1.png
rm temp*
