# Supplementary material for: Small GTPase patterning: How to stabilise cluster coexistence
Source: PLoS One. 2019 Mar 7;14(3):e0213188. doi: 10.1371/journal.pone.0213188 (PMC6405054; doi:10.1371/journal.pone.0213188)
Supplement: S1 Code — (ZIP) [file pone.0213188.s015.zip › Code/TipGrowth/TipGrowth1/reproduciblePerturbations.py]

#!/usr/bin/python
import numpy as np
from numpy.random import RandomState
import matplotlib.pyplot as plt


def genA(N, M, rng = None):
    if rng == None:
        rng = RandomState()
    A = rng.uniform(-1,1,[N,M])
    return A
    

def p1(x,y,A,W,H):
    if type(x) == type(1):
        total = 0
    elif type(x) == type([]):
        total = np.zeros(len(x))
    else:
        total = 0*x*y
    for n in range(1,A.shape[0]+1):
        for m in range(1,A.shape[1]+1):
            total += A[n-1,m-1]*np.cos(n*np.pi*x/W)*np.sin(m*np.pi*y/H)
    return total

def p2(x,y,A,W,H):
    if type(x) == type(1):
        total = 0
    elif type(x) == type([]):
        total = np.zeros(len(x))
    else:
        total = 0*x*y
    for n in range(1,A.shape[0]+1):
        for m in range(1,A.shape[1]+1):
            total += A[n-1,m-1]*np.cos(n*np.pi*x/W)*np.cos(m*np.pi*y/H)
    return total

def p3(x,y,A,B,W,H):
    if type(x) == type(1):
        total = 0
    elif type(x) == type([]):
        total = np.zeros(len(x))
    else:
        total = 0*x*y
    for n in range(1,A.shape[0]+1):
        for m in range(1,A.shape[1]+1):
            total += A[n-1,m-1]*np.sin(n*np.pi*x/W)*np.sin(m*np.pi*y/H) + B[n-1,m-1]*np.cos(2*n*np.pi*x/W)*np.cos(2*m*np.pi*y/H)
    return total

def p4(x,y,A,B,C,D,W,H):
    if type(x) == type(1):
        total = 0
    elif type(x) == type([]):
        total = np.zeros(len(x))
    else:
        total = 0*x*y
    for n in range(1,A.shape[0]+1):
        for m in range(1,A.shape[1]+1):
            total += (A[n-1,m-1]*np.cos(2*n*np.pi*x/W) + B[n-1,m-1]*np.sin(2*n*np.pi*x/W)) * (C[n-1,m-1]*np.cos(2*m*np.pi*y/H) + D[n-1,m-1]*np.sin(2*m*np.pi*y/H))
    return total

if __name__ == '__main__':
    # Set random number generator for noise
    noiseSeed = 123456
    if noiseSeed == 'random':
        rng = RandomState()
    else:
        rng = RandomState(noiseSeed)
    
    N = 10
    M = 10
    W = 60
    H = 100
    x = np.array([range(62)],dtype=float)
    x = x.transpose()
    y = np.array([range(102)],dtype=float)
    #presult = p1(x,y,genA(N,M,rng),W,H)
    presult = p4(x,y,genA(N,M,rng),genA(N,M,rng),genA(N,M,rng),genA(N,M,rng),W,H)
    presult /= np.abs(presult).max()*1e6
    xmesh,ymesh = np.meshgrid(x[:,0],y[0:])
    plt.pcolormesh(xmesh,ymesh,presult.T)
    plt.gca().set_aspect('equal', adjustable='box')
    plt.colorbar()
    plt.show()


    
