# Supplementary material for: Small GTPase patterning: How to stabilise cluster coexistence
Source: PLoS One. 2019 Mar 7;14(3):e0213188. doi: 10.1371/journal.pone.0213188 (PMC6405054; doi:10.1371/journal.pone.0213188)
Supplement: S1 Code — (ZIP) [file pone.0213188.s015.zip › Code/TipGrowth/mkfig.bash]

#!/bin/bash
cd "${0%/*}"
TipGrowth1/mkfig.bash
TipGrowth2/mkfig.bash


#Combine
spacing=500
spacing2=1600
color=White
convert matcont6p6/figs/wpgap/spot1/disappearingPeak.png TipGrowth1/wpgapreduction.png +append temp1
cp TipGrowth1/wpgapdisappearance.png temp2
convert matcont6p6/figs/wpgap/spot2/splittingPeak.png TipGrowth2/twopeaks.png +append temp3
cp TipGrowth2/peaksplitting.png temp4
convert temp1 temp2 -size ${spacing2}x${spacing2} xc:${color} +swap -gravity Center -background ${color} temp3 -size ${spacing2}x${spacing2} xc:${color} +swap -gravity Center -background ${color} temp4 -size ${spacing}x${spacing} xc:${color} +swap -gravity Center -background ${color} -append tipgrowth.png
rm temp*
