# Supplementary material for: Small GTPase patterning: How to stabilise cluster coexistence
Source: PLoS One. 2019 Mar 7;14(3):e0213188. doi: 10.1371/journal.pone.0213188 (PMC6405054; doi:10.1371/journal.pone.0213188)
Supplement: S1 Code — (ZIP) [file pone.0213188.s015.zip › Code/TipGrowth/matcont6p6/r2gap2sys.m]

function out = r2gap2sys
out{1} = @init;
out{2} = @fun_eval;
out{3} = [];
out{4} = [];
out{5} = [];
out{6} = [];
out{7} = [];
out{8} = [];
out{9} = [];

% --------------------------------------------------------------------------
function dydt = fun_eval(t,kmrgd,b1,b2,gam1,gam2,T1,T2,Tg1,Tg2,c1,c2,d1,d2,n)
dydt=[b1*(T1-kmrgd(2))+gam1/(1+kmrgd(3)^n)*(T1-kmrgd(2))-kmrgd(1)-kmrgd(5)*kmrgd(1);
b1*(T1-kmrgd(2))+gam1/(1+kmrgd(4)^n)*(T1-kmrgd(2))-kmrgd(2)-kmrgd(5)*kmrgd(2);
b2*(T2-kmrgd(4))+gam2/(1+kmrgd(1)^n)*(T2-kmrgd(4))-kmrgd(3)-kmrgd(6)*kmrgd(3);
b2*(T2-kmrgd(4))+gam2/(1+kmrgd(2)^n)*(T2-kmrgd(4))-kmrgd(4)-kmrgd(6)*kmrgd(4);
c1*kmrgd(2)*(Tg1-kmrgd(5))-d1*kmrgd(5);
c2*kmrgd(4)*(Tg2-kmrgd(6))-d2*kmrgd(6);];

% --------------------------------------------------------------------------
function [tspan,y0,options] = init
% handles = feval(r2gap2sys);
y0=[0,0,0,0,0,0];
% options = odeset('Jacobian',[],'JacobianP',[],'Hessians',[],'HessiansP',[]);
tspan = [0 10];

% --------------------------------------------------------------------------
function jac = jacobian(t,kmrgd,b1,b2,gam1,gam2,T1,T2,Tg1,Tg2,c1,c2,d1,d2,n)
% --------------------------------------------------------------------------
function jacp = jacobianp(t,kmrgd,b1,b2,gam1,gam2,T1,T2,Tg1,Tg2,c1,c2,d1,d2,n)
% --------------------------------------------------------------------------
function hess = hessians(t,kmrgd,b1,b2,gam1,gam2,T1,T2,Tg1,Tg2,c1,c2,d1,d2,n)
% --------------------------------------------------------------------------
function hessp = hessiansp(t,kmrgd,b1,b2,gam1,gam2,T1,T2,Tg1,Tg2,c1,c2,d1,d2,n)
%---------------------------------------------------------------------------
function tens3  = der3(t,kmrgd,b1,b2,gam1,gam2,T1,T2,Tg1,Tg2,c1,c2,d1,d2,n)
%---------------------------------------------------------------------------
function tens4  = der4(t,kmrgd,b1,b2,gam1,gam2,T1,T2,Tg1,Tg2,c1,c2,d1,d2,n)
%---------------------------------------------------------------------------
function tens5  = der5(t,kmrgd,b1,b2,gam1,gam2,T1,T2,Tg1,Tg2,c1,c2,d1,d2,n)
