# Supplementary material for: Small GTPase patterning: How to stabilise cluster coexistence
Source: PLoS One. 2019 Mar 7;14(3):e0213188. doi: 10.1371/journal.pone.0213188 (PMC6405054; doi:10.1371/journal.pone.0213188)
Supplement: S1 Code — (ZIP) [file pone.0213188.s015.zip › Code/TipGrowth/matcont6p6/separate_stability.m]

function [stable, unstable] = separate_stability(x,f)
    stable = {};
    unstable = {};
    si = 0;
    ui = 0;
    for ii = 1:length(x)
        jj=1;
        while jj <= size(x{ii},2)
            st = sum(real(f{ii}(:,jj))>0)==0;
            st1 = st;
            if st
                si = si+1;
                stable{si} = [];
            else
                ui = ui+1;
                unstable{ui} = [];
            end
            while st1 == st && jj <= size(x{ii},2)
                if st
                    stable{si} = [stable{si} x{ii}(:,jj)];
                else
                    unstable{ui} = [unstable{ui} x{ii}(:,jj)];
                end
                jj = jj+1;
                if jj <= size(x{ii},2)
                    st = sum(real(f{ii}(:,jj))>0)==0;
                end
            end
        end
    end
end
