# Supplementary material for: Small GTPase patterning: How to stabilise cluster coexistence
Source: PLoS One. 2019 Mar 7;14(3):e0213188. doi: 10.1371/journal.pone.0213188 (PMC6405054; doi:10.1371/journal.pone.0213188)
Supplement: S1 Code — (ZIP) [file pone.0213188.s015.zip › Code/TipGrowth/matcont6p6/wpslsl.txt]

0.07	0.075	0.08	0.085	0.09
0.41968	0.56393	0.68858	0.79717	0.89593
0.98032	0.93607	0.91142	0.90283	0.90407
