# Supplementary material for: Small GTPase patterning: How to stabilise cluster coexistence
Source: PLoS One. 2019 Mar 7;14(3):e0213188. doi: 10.1371/journal.pone.0213188 (PMC6405054; doi:10.1371/journal.pone.0213188)
Supplement: S1 Code — (ZIP) [file pone.0213188.s015.zip › Code/TipGrowth/matcont6p6/LPAfun.m]

function LPAfun(fh, pars, ap, parrange, parname, varargin)
power = 1;
uselastBP = false;
initstepsize = 0.01;
maxstepsize = 0.01;
if ~isempty(varargin)
    power = varargin{1};
end
if length(varargin) > 1
    uselastBP = varargin{2};
end
if length(varargin) > 2
    initstepsize = varargin{3};
end
if length(varargin) > 3
    maxstepsize = varargin{4};
end

%%
global cds sys

sys.gui.pausespecial=0;  %Pause at special points 
sys.gui.pausenever=1;    %Pause never 
sys.gui.pauseeachpoint=0; %Pause at each point

syshandle=fh;  %Specify system file

SubFunHandles=feval(syshandle);  %Get function handles from system file
RHShandle=SubFunHandles{2};      %Get function handle for ODE

pars(ap) = parrange(1); %start search at lowest par value
arr = num2cell(pars);
% b=.1; %Set ODE parameter
% gam=2; %Set ODE parameter
% hill=4; %Set ODE parameter
% T=3; %Set ODE parameter

inithandle=SubFunHandles{1}; 
[~,xinit] = inithandle();
%xinit=[0.0,0.0]; %Set ODE initial condition

%Specify ODE function with ODE parameters set
RHS_no_param=@(t,x)RHShandle(t,x,arr{:}); 

%Set ODE integrator parameters.
options=odeset;
options=odeset(options,'RelTol',1e-5);
options=odeset(options,'maxstep',1e-1);

%Integrate until a steady state is found.
[tout, xout]=ode45(RHS_no_param,[0,1000],xinit,options);

%%
%%%%% Continuation from equilibrium %%%%%%%%%%%%%%%%
%%%%%%%%%%%%%%%%%%%%%%%%%%%%%%%%%%%%%%%%%%%%%%%%%%%%

%Set initial condition as the endpoint of integration.  Use
%to bootstrap the continuation.
xinit=xout(size(xout,1),:);

pvec=pars;      % Initialize parameter vector


opt=contset;
opt=contset(opt,'MaxNumPoints',8000*power); %Set number of continuation steps
if pars(ap) >= parrange(2)
    opt=contset(opt,'MaxNumPoints',1); %Set number of continuation steps
end
opt=contset(opt,'MinStepsize',1e-9);  %Set min step size
opt=contset(opt,'MaxStepsize',maxstepsize);  %Set max step size
opt=contset(opt,'Singularities',1);  %Monitor singularities
opt=contset(opt,'Eigenvalues',1);    %Output eigenvalues 
opt = contset(opt,'InitStepsize',initstepsize); %Set Initial stepsize


[x0,v0]=init_EP_EP(syshandle, xinit', pvec, ap); %Initialize equilibrium
[x1,v1,s1,h1,f1]=cont(@equilibrium,x0,v0,opt);


%%
% %%%%% Continuation from equilibrium backward %%%%%%%
% %%%%%%%%%%%%%%%%%%%%%%%%%%%%%%%%%%%%%%%%%%%%%%%%%%%%
if x1(end,end) < parrange(1)
    opt=contset(opt,'MaxNumPoints',8000*power); %Set number of continuation steps
    [x0,v0]=init_EP_EP(syshandle, xinit', pvec, ap); %Initialize equilibrium
    opt=contset(opt,'Backward',1);
    [x1,~,s1,~,f1]=cont(@equilibrium,x0,v0,opt);
end


%%
%%%%% Branch switching and continuation %%%%%%%%%%%%%
%%%%%%%%%%%%%%%%%%%%%%%%%%%%%%%%%%%%%%%%%%%%%%%%%%%%

BPis = [];
LPis = [];
HPis = [];

for ii = 1:length(s1)
    s = s1(ii);
    if strcmp(s.label,'BP')
        BPis = [BPis ii];
    elseif strcmp(s.label,'LP')
        LPis = [LPis ii];
    elseif strcmp(s.label,'H ')
        HPis = [HPis ii];
    end
end


BPis3 = [];
LPis3 = [];
HPis3 = [];
if ~isempty(BPis)
    if uselastBP
        BPi = BPis(end);
    else
        BPi = BPis(1);
    end

    xBP=x1(1:end-1,s1(BPi).index);       %Extract branch point eq values
    pvec(ap)=x1(end,s1(BPi).index);  %Extract branch point parameter value

    %%%%%% Initialize branch point information %%%%%
    [x0,v0]=init_BP_EP(syshandle, xBP, pvec, s1(BPi), 0.01);  

    opt=contset(opt,'MaxNumPoints',50000);
    [x3,v3,s3,h3,f3]=cont(@equilibrium,x0,v0,opt); %Switch branches and continue.

    
    for ii = 1:length(s3)
        s = s3(ii);
        if strcmp(s.label,'BP')
            BPis3 = [BPis3 ii];
        elseif strcmp(s.label,'LP')
            LPis3 = [LPis3 ii];
        elseif strcmp(s.label,'H ')
            HPis3 = [HPis3 ii];
        end
    end
end

%%
%%%%% Branch swiching and continuation %%%%%%%%%%%%%
%%%%%%%%%%%%%%%%%%%%%%%%%%%%%%%%%%%%%%%%%%%%%%%%%%%%
% xBP=x1(1:2,s1(2).index);       %Extract branch point
% pvec(ap)=x1(3,s1(2).index);  %Extract branch point 
% 
% opt=contset(opt,'Backward',1);
% 
% %%%%%% Initialize branch point information %%%%%
% [x0,vO]=init_BP_EP(syshandle, xBP, pvec, s1(2), .01);  
% 
% [x4,v4,s4,h4,f4]=cont(@equilibrium,x0,v0,opt); %Switch branches and continue.


% xNearBP=x3(1:2,10);
% pvec(ap)=x3(3,10);
% 
% [x0,v0]=init_EP_EP(syshandle, xNearBP, pvec, ap); %Initialize equilibrium
% 
% opt=contset(opt,'MaxNumPoints',90);
% opt=contset(opt,'Backward',0);
% [x4,v4,s4,h4,f4]=cont(@equilibrium,x0,v0,opt); %Switch branches and continue.
% 
% % cpl(x4,v4,s4,[3 1]);
%%
%%%%% Plotting script.  x=continuation info  f=eigenvalues %%%%
%%%%%%%%%%%%%%%%%%%%%%%%%%%%%%%%%%%%%%%%%%%%%%%%%%%%%%%%%%%%%%%

x2 = [];
x4 = [];
f2 = [];
f4 = [];

% Group homogeneous and heterogeneous branches
xh = {};
xh{1} = x1;
xh{2} = x2;

x = {};
if ~isempty(BPis)
    x{1} = x3;
    x{2} = x4;
end
    
fh = {};
fh{1} = f1;
fh{2} = f2;

f = {};
if ~isempty(BPis)
    f{1} = f3;
    f{2} = f4;
end

% Separate stable and unstable segments
[hstable, hunstable] = separate_stability(xh,fh);
[stable, unstable] = separate_stability(x,f);

for ii = 1:length(hunstable)
    % Unstable lines homogeneous branch
    plot(hunstable{ii}(end,:),hunstable{ii}(1,:), 'b--', 'linewidth',4)
    hold on
end
for ii = 1:length(hstable)
    % Stable lines homogeneous branch
    plot(hstable{ii}(end,:),hstable{ii}(1,:), 'b-', 'linewidth',4)
end
for ii = 1:length(unstable)
    % Unstable lines
    plot(unstable{ii}(end,:),unstable{ii}(1,:), 'r--', 'linewidth',4)
    hold on
end
for ii = 1:length(stable)
    % Stable lines
    plot(stable{ii}(end,:),stable{ii}(1,:), 'r-', 'linewidth',4)
end

% Plot branchpoints and fold bifurcations
if ~isempty(BPis)
    plot(x1(size(x1,1), [s1(BPis).index]), x1(1, [s1(BPis).index]), 'kx', 'linewidth', 5,'markersize',16)
end
if ~isempty(LPis)
    plot(x1(size(x1,1), [s1(LPis).index]), x1(1, [s1(LPis).index]), 'k.', 'linewidth', 8,'markersize',25)
end
if ~isempty(HPis)
    plot(x1(size(x1,1), [s1(HPis).index]), x1(1, [s1(HPis).index]), 'c*', 'linewidth', 2,'markersize',10)
end
if ~isempty(BPis3)
    plot(x3(size(x3,1), [s3(BPis3).index]), x3(1, [s3(BPis3).index]), 'kx', 'linewidth', 5,'markersize',16)
end
if ~isempty(LPis3)
    plot(x3(size(x3,1), [s3(LPis3).index]), x3(1, [s3(LPis3).index]), 'k.', 'linewidth', 8,'markersize',25)
end
if ~isempty(HPis3)
    plot(x3(size(x3,1), [s3(HPis3).index]), x3(1, [s3(HPis3).index]), 'c*', 'linewidth', 2,'markersize',10)
end

hold off

miny = parrange(1);
% maxy1 = max(x1(1,x1(size(x1,1),:)<parrange(2)));
% if ~isempty(BPis)
%     maxy3 = max(x3(1,x3(size(x3,1),:)<parrange(2)));
% else
%     maxy3 = miny;
% end
% maxy = max(maxy1,maxy3);
if ~isempty(BPis)
    maxy = 1.1*max(x3(1,x3(size(x3,1),:)<parrange(2)));
else
    maxy = max(x1(1,x1(size(x1,1),:)<parrange(2)));
end
axis([parrange(1), parrange(2), miny, maxy])
scalefactor=3;
fontsizevar=11;
fontsizevar=fontsizevar*scalefactor;

xlabel(parname,'fontsize',fontsizevar,'color',[0 0 0])
ylabel('u_L','fontsize',fontsizevar,'color',[0 0 0])
%title('Wave Pinning LPA','fontsize',fontsizevar,'color',[0 0 0])
set(gcf,'units','inches','pos',[0 0 3.1*scalefactor 2.61*scalefactor])
set(gca,'fontsize',fontsizevar,'YColor',[0 0 0],'XColor',[0 0 0],...
    'linewidth',1.5);
box(gca,'off')


end
