# Supplementary material for: Small GTPase patterning: How to stabilise cluster coexistence
Source: PLoS One. 2019 Mar 7;14(3):e0213188. doi: 10.1371/journal.pone.0213188 (PMC6405054; doi:10.1371/journal.pone.0213188)
Supplement: S1 Code — (ZIP) [file pone.0213188.s015.zip › Code/TipGrowth/matcont6p6/twoROPlpa.m]

%% Initialise matcont
init();

%% 2 ROPs
n = 2;
b = 0;
gamma = 2;
T1 = 0;
%T2 = 1;

ap = 1;

for T2 = 1:5
    pars = [T1,T2,b,b,gamma,gamma,n]';
    parrange = [0 5+T2^2*2];
    figure()
    filename = strcat('figs/twoROP/T2sweep1/twoROPLPA_T2_', num2str(T2),'.png');
    LPAfun(@twoROPsys,pars, ap, parrange, 'T_1')
    ylabel('u_{1,L}','fontsize',33,'color',[0 0 0])
    saveas(gcf, filename)
    close gcf
end

%% 2 ROPs b = 0.1
n = 2;
b = 0.1;
gamma = 2;
T1 = 0;
%T2 = 1;

ap = 1;

for T2 = 1:3:19
    pars = [T1,T2,b,b,gamma,gamma,n]';
    parrange = [0 20];
    figure()
    filename = strcat('figs/twoROP/T2sweep2/twoROPLPA_b',num2str(b),'_T2_', num2str(T2),'.png');
    LPAfun(@twoROPsys,pars, ap, parrange, 'T_1')
    ylabel('u_{1,L}','fontsize',33,'color',[0 0 0])
    saveas(gcf, filename)
    close gcf
end

%% 2 ROPs gamma=1
n = 2;
b = 0.1;
gamma = 1;
T1 = 0;
%T2 = 1;

ap = 1;

for T2 = 1:3:19
    pars = [T1,T2,b,b,gamma,gamma,n]';
    parrange = [0 20];
    figure()
    filename = strcat('figs/twoROP/T2sweep3gam1/twoROPLPA_b',num2str(b),'_T2_', num2str(T2),'.png');
    LPAfun(@twoROPsys,pars, ap, parrange, 'T_1')
    saveas(gcf, filename)
    close gcf
end


%% 2 pars
b = 0;
n = 2;
gamma = 2;
ap1 = 1;
ap2 = 2;
parrange1 = [0 5]';
parrange2 = [0 3]';
pars = [parrange1(2),parrange2(2),b,b,gamma,gamma,n]';
filename = strcat('figs/twoROP/2par/twoROPLPA_b', num2str(b), '_gamma', num2str(gamma));
if exist(strcat(filename,'.mat'),'file') ~= 2
    LPA2par(@twoROPsys,pars, ap1, ap2, parrange1, parrange2, filename, 0.1, true,false,0.01,1e-20)
end
axes = [0 10 0 10];
plotLPA2par(filename, axes, true)
xlabel('T_1','color',[0 0 0])
ylabel('T_2','color',[0 0 0])
saveas(gcf, strcat(filename, '.png'))
close gcf


%% 2 pars b=0.1
b = 0.1;
n = 2;
gamma = 2;
ap1 = 1;
ap2 = 2;
parrange1 = [0 15]';
parrange2 = [0 15]';
pars = [parrange1(2),parrange2(2),b,b,gamma,gamma,n]';
filename = strcat('figs/twoROP/2par/twoROPLPA_b',num2str(b),'_gamma',num2str(gamma));
if exist(strcat(filename,'.mat'),'file') ~= 2
    LPA2par(@twoROPsys,pars, ap1, ap2, parrange1, parrange2, filename, 0.5, true, false, 0.01, 1e-20)
end
axes = [0 26 0 26];
plotLPA2par(filename,axes)
xlabel('T_1','color',[0 0 0])
ylabel('T_2','color',[0 0 0])
saveas(gcf, strcat(filename,'.png'))
close gcf


%% 2 pars gamma=1 (Holmes and Edelstein-keshet, 2016)
b = 0.1;
n = 2;
gamma = 1;
ap1 = 1;
ap2 = 2;
parrange1 = [0 10]';
parrange2 = [0 10]';
pars = [parrange1(2),parrange2(2),b,b,gamma,gamma,n]';
filename = strcat('figs/twoROP/2par/twoROPLPA_gam', num2str(gamma),'_b',num2str(b));
if exist(strcat(filename,'.mat'),'file') ~= 2
    LPA2par(@twoROPsys,pars, ap1, ap2, parrange1, parrange2, filename, 0.5, true, false, 0.01, 1e-20)
end
axes = [0 16 0 16];
plotLPA2par(filename, axes)
xlabel('T_1','color',[0 0 0])
ylabel('T_2','color',[0 0 0])
saveas(gcf, strcat(filename, '.png'))
close gcf


%% 2 ROPs + SL
%% b = 0.1
n = 2;
b = 0.1;
gamma = 2;
s1 = 0;
%s2 = 1;
l1 = 0.1;
l2 = 0.1;

ap = 6;
parrange = [0 0.8];
for s2 = 0:0.1:0.5
    pars = [b,b,gamma,gamma,n,s1,s2,l1,l2]';
    figure()
    filename = strcat('figs/twoROPsl/s2sweep1/twoROPslLPA_s2_', num2str(s2),'.png');
    LPAfun(@twoROPSLsys,pars, ap, parrange, '\sigma_1')
    ylabel('u_{1,L}','fontsize',33,'color',[0 0 0])
    saveas(gcf, filename)
    close gcf
end

%% gamma = 1
n = 2;
b = 0.1;
gamma = 1;
s1 = 0;
%s2 = 1;
l1 = 0.1;
l2 = 0.1;

ap = 6;
parrange = [0 0.8];
for s2 = 0:0.1:0.5
    pars = [b,b,gamma,gamma,n,s1,s2,l1,l2]';
    figure()
    filename = strcat('figs/twoROPsl/s2sweepGam1/twoROPslLPA_s2_', num2str(s2),'.png');
    LPAfun(@twoROPSLsys,pars, ap, parrange, '\sigma_1')
    saveas(gcf, filename)
    close gcf
end

%% 2ROPSL 2 pars b=0.1
n = 2;
b = 0.1;
gamma = 2;
l = 0.1;

ap1 = 6;
ap2 = 7;
parrange1 = [0 0.45]';
parrange2 = [0 0.45]';
pars = [b,b,gamma,gamma,n,parrange1(2),parrange2(2),l,l]';
filename = strcat('figs/twoROPsl/2par/twoROPLPA_b',num2str(b));
if exist(strcat(filename,'.mat'),'file') ~= 2
    LPA2par(@twoROPSLsys,pars, ap1, ap2, parrange1, parrange2, filename, 0.5, true, false, 0.01, 1e-20)
end
axes = [0 1.2 0 1.2];
plotLPA2par(filename, axes)
xlabel('\sigma_1','color',[0 0 0])
ylabel('\sigma_2','color',[0 0 0])
saveas(gcf, strcat(filename,'.png'))
close gcf

%% 2ROPSL 2 pars gamma = 1
n = 2;
b = 0.1;
gamma = 1;
l = 0.1;

ap1 = 6;
ap2 = 7;
parrange1 = [0 0.45]';
parrange2 = [0 0.19]';
pars = [b,b,gamma,gamma,n,parrange1(2),parrange2(2),l,l]';
filename = strcat('figs/twoROPsl/2par/twoROPLPA_gam', num2str(gamma), '_b',num2str(b));
if exist(strcat(filename,'.mat'),'file') ~= 2
    LPA2par(@twoROPSLsys,pars, ap1, ap2, parrange1, parrange2, filename, 0.5, true, false, 0.01, 1e-20)
end
axes = [0 0.5 0 0.5];
plotLPA2par(filename, axes)
xlabel('\sigma_1','color',[0 0 0])
ylabel('\sigma_2','color',[0 0 0])
saveas(gcf, strcat(filename,'.png'))
close gcf


%% 2ROP1GAP
%% Default
b = 0.1;
gamma = 2;
n = 2;
Tg = 10;
c = 1;
d = 1;
T1 = 0;

ap = 6;

T2 = 5;
pars = [b,b,gamma,gamma,n,T1,T2,Tg,c,d];
parrange = [0 70];
figure()
filename = strcat('figs/R2GAP1/R2GAP1LPAdefault.png');
LPAfun(@r2gap1sys,pars, ap, parrange, 'T_1')
ylabel('u_{1,L}','fontsize',33,'color',[0 0 0])
saveas(gcf, filename)
close gcf


%% c=d=0.1
b = 0.1;
gamma = 2;
n = 2;
Tg = 10;
c = 0.1;
d = 0.1;
T1 = 0;

ap = 6;

for T2 = 1:2:11
    pars = [b,b,gamma,gamma,n,T1,T2,Tg,c,d];
    parrange = [0 80];
    figure()
    filename = strcat('figs/R2GAP1/T2sweep1/R2GAP1LPA_T2_', num2str(T2),'.png');
    LPAfun(@r2gap1sys,pars, ap, parrange, 'T_1')
    saveas(gcf, filename)
    close gcf
end


%% 2ROP1GAP c=d=1
b = 0.1;
gamma = 2;
n = 2;
Tg = 10;
c = 1;
d = 1;
T1 = 0;

ap = 6;

for T2 = 1:2:11
    pars = [b,b,gamma,gamma,n,T1,T2,Tg,c,d];
    parrange = [0 80];
    figure()
    filename = strcat('figs/R2GAP1/T2sweep2/R2GAP1LPA_T2_', num2str(T2),'_cd', num2str(c),'.png');
    LPAfun(@r2gap1sys,pars, ap, parrange, 'T_1')
    saveas(gcf, filename)
    close gcf
end

%% 2 pars
b = 0.1;
n = 2;
gamma = 2;
Tg = 10;
c = 0.1;
d = 0.1;
ap1 = 6;
ap2 = 7;
parrange1 = [0 80]';
parrange2 = [0 13]';
pars = [b,b,gamma,gamma,n,parrange1(2),parrange2(2),Tg,c,d]';
filename = strcat('figs/R2GAP1/2par/R2GAPLPA_b',num2str(b),'_cd',num2str(c));
if exist(strcat(filename,'.mat'),'file') ~= 2
    LPA2par(@r2gap1sys,pars, ap1, ap2, parrange1, parrange2, filename, 0.5, true, false, 0.01, 1e-20)
end
axes = [0 200 0 25];
plotLPA2par(filename, axes)
xlabel('T_1','color',[0 0 0])
ylabel('T_2','color',[0 0 0])
saveas(gcf, strcat(filename,'.png'))
close gcf

%% 2 pars c=d=1
b = 0.1;
n = 2;
gamma = 2;
Tg = 10;
c = 1;
d = 1;
ap1 = 6;
ap2 = 7;
parrange1 = [0 80]';
parrange2 = [0 13]';
pars = [b,b,gamma,gamma,n,parrange1(2),parrange2(2),Tg,c,d]';
filename = strcat('figs/R2GAP1/2par/R2GAPLPA_b',num2str(b),'_cd', num2str(c));
if exist(strcat(filename,'.mat'),'file') ~= 2
    LPA2par(@r2gap1sys,pars, ap1, ap2, parrange1, parrange2, filename, 1, true, false, 0.01, 1e-20)
end
axes = [0 200 0 25];
plotLPA2par(filename, axes)
xlabel('T_1','color',[0 0 0])
ylabel('T_2','color',[0 0 0])
saveas(gcf, strcat(filename,'.png'))
close gcf


%% 2ROP2GAP
%% Default
b = 0.1;
gamma = 2;
n = 2;
Tg = 10;
c = 1;
d = 1;
T1 = 0;
T2 = 20;

ap = 5;

pars = [b,b,gamma,gamma,T1,T2,Tg,Tg,c,c,d,d,n]';
parrange = [0 70];
figure()
filename = strcat('figs/R2GAP2/R2GAP2LPAdefault.png');
LPAfun(@r2gap2sys,pars, ap, parrange, 'T_1')
ylabel('u_{1,L}','fontsize',33,'color',[0 0 0])
saveas(gcf, filename)
close gcf


%% T2sweep
b = 0.1;
gamma = 2;
n = 2;
Tg = 10;
c = 1;
d = 1;
T1 = 0;

ap = 5;

for T2 = 10:5:30
    pars = [b,b,gamma,gamma,T1,T2,Tg,Tg,c,c,d,d,n]';
    parrange = [0 70];
    figure()
    filename = strcat('figs/R2GAP2/T2sweep1/R2GAP2LPA_T2_', num2str(T2),'.png');
    LPAfun(@r2gap2sys,pars, ap, parrange, 'T_1')
    saveas(gcf, filename)
    close gcf
end

%% 2ROP2GAP 2par
b = 0.1;
gamma = 2;
n = 2;
Tg = 10;
c = 1;
d = 1;

ap1 = 5;
ap2 = 6;
parrange1 = [0 100]';
parrange2 = [0 100]';
pars = [b,b,gamma,gamma,parrange1(2),parrange2(2),Tg,Tg,c,c,d,d,n]';
filename = strcat('figs/R2GAP2/2par/R2GAP2LPA_b',num2str(b),'_cd', num2str(c));
if exist(strcat(filename,'.mat'),'file') ~= 2
    LPA2par(@r2gap2sys,pars, ap1, ap2, parrange1, parrange2, filename, 2, true, false, 0.1, 1e-25)
end
axes = [0 200 0 200];
plotLPA2par(filename, axes)
xlabel('T_1','color',[0 0 0])
ylabel('T_2','color',[0 0 0])

saveas(gcf, strcat(filename,'.png'))
close gcf
