# Supplementary material for: Small GTPase patterning: How to stabilise cluster coexistence
Source: PLoS One. 2019 Mar 7;14(3):e0213188. doi: 10.1371/journal.pone.0213188 (PMC6405054; doi:10.1371/journal.pone.0213188)
Supplement: S1 Code — (ZIP) [file pone.0213188.s015.zip › Code/TipGrowth/matcont6p6/wpslslsys.m]

function out = wpslslsys
out{1} = @init;
out{2} = @fun_eval;
out{3} = [];
out{4} = [];
out{5} = [];
out{6} = [];
out{7} = [];
out{8} = [];
out{9} = [];

% --------------------------------------------------------------------------
function dydt = fun_eval(t,kmrgd,b,gam,n,l,lv,s)
dydt=[b*kmrgd(3)+gam*kmrgd(1)^n/(1+kmrgd(1)^n)*kmrgd(3)-kmrgd(1)-l*kmrgd(1)+s;
b*kmrgd(3)+gam*kmrgd(2)^n/(1+kmrgd(2)^n)*kmrgd(3)-kmrgd(2)-l*kmrgd(2)+s;
-b*kmrgd(3)-gam*kmrgd(2)^n/(1+kmrgd(2)^n)*kmrgd(3)+kmrgd(2)-lv*kmrgd(3)+s;];

% --------------------------------------------------------------------------
function [tspan,y0] = init
% handles = feval(wpslsl);
y0=[0,0,0];
% options = odeset('Jacobian',[],'JacobianP',[],'Hessians',[],'HessiansP',[]);
tspan = [0 10];

% --------------------------------------------------------------------------
function jac = jacobian(t,kmrgd,b,gam,n,l,lv,s)
% --------------------------------------------------------------------------
function jacp = jacobianp(t,kmrgd,b,gam,n,l,lv,s)
% --------------------------------------------------------------------------
function hess = hessians(t,kmrgd,b,gam,n,l,lv,s)
% --------------------------------------------------------------------------
function hessp = hessiansp(t,kmrgd,b,gam,n,l,lv,s)
%---------------------------------------------------------------------------
function tens3  = der3(t,kmrgd,b,gam,n,l,lv,s)
%---------------------------------------------------------------------------
function tens4  = der4(t,kmrgd,b,gam,n,l,lv,s)
%---------------------------------------------------------------------------
function tens5  = der5(t,kmrgd,b,gam,n,l,lv,s)
