# Supplementary material for: Small GTPase patterning: How to stabilise cluster coexistence
Source: PLoS One. 2019 Mar 7;14(3):e0213188. doi: 10.1371/journal.pone.0213188 (PMC6405054; doi:10.1371/journal.pone.0213188)
Supplement: S1 Code — (ZIP) [file pone.0213188.s015.zip › Code/TipGrowth/matcont6p6/SingleROPlpa.m]

%% Initialise matcont
init();

%% WPSL 2par l
n = 2;
b = 0.1;
gamma = 2;

ap1 = 4;
ap2 = 5;
parrange1 = [0 10];
parrange2 = [0 10];
pars = [b gamma n parrange1(1) parrange2(2)]';
filename = strcat('figs/wpsl/2par/wpslLPA2parl_gam', num2str(gamma), '_b', num2str(b));
if exist(strcat(filename,'.mat'),'file') ~= 2
    LPA2par(@wpslsys,pars, ap1, ap2, parrange1, parrange2, filename, 0.5, false, true, 0.005, 1e-20, 20)
end
axes = [0 1 0 1];
plotLPA2par(filename, axes)
xlabel('\sigma','color',[0 0 0])
ylabel('\xi','color',[0 0 0])
saveas(gcf, strcat(filename, '.png'))
close gcf

% plot for disappearing peak
plotLPA2par(filename)
xlabel('\sigma','color',[0 0 0])
ylabel('\xi','color',[0 0 0])
axis([0 0.05 0 0.2])
hold on
plot(0.03,0.1,'xb', 'markersize', 28, 'linewidth', 5)
plot(0.03,0.13,'+b', 'markersize', 27, 'linewidth', 5)
plot(0.03,0.15,'.b', 'markersize', 90, 'linewidth', 5)
set(gcf,'units','inches','pos',[0 0 3.1*3.6 2.61*3.6])
set(gca,'fontsize',50,'YColor',[0 0 0],'XColor',[0 0 0],...
    'linewidth',1.5);
saveas(gcf, 'figs/wpsl/spot1/disappearingPeak.png')
close gcf

% plot for narrowing peak
plotLPA2par(filename)
xlabel('\sigma','color',[0 0 0])
ylabel('\xi','color',[0 0 0])
axis([0 0.05 0 0.2])
hold on
plot(0.03,0.1,'xb', 'markersize', 12, 'linewidth', 3)
plot(0.03,0.13,'xb', 'markersize', 12, 'linewidth', 3)
saveas(gcf, 'figs/wpsl/spot1/narrowingPeak.png')
close gcf


%%  bifurcation with l
n = 2;
b = 0.1;
gam = 2;
s = 0.03;
l = 0.01;

pars = [b gam n s l]';
ap = 5;
parrange = [0.01 0.3];
LPAfun(@wpslsys,pars, ap, parrange, '\xi', 1, false, 0.001)
axis([0,0.3,0,2])
set(gcf,'units','inches','pos',[0 0 3.1*3.6 2.61*3.6])
set(gca,'fontsize',50,'YColor',[0 0 0],'XColor',[0 0 0],...
    'linewidth',1.5);
saveas(gcf, strcat('figs/wpsl/lbif1/wpslLPAlbifdefault.png'))
close gcf


%% WPGAP model
%% 2par T+Tg
n = 2;
b = 0.1;
gamma = 2;
c = 1;
d = 1;

ap1 = 4;
ap2 = 7;
parrange1 = [0 20]';
parrange2 = [0 20]';
pars = [b gamma n parrange1(1) c d parrange2(2)]';
filename = strcat('figs/wpgap/2par/wpgapLPAgam', num2str(gamma), '_b', num2str(b));
if exist(strcat(filename,'.mat'),'file') ~= 2
    LPA2par(@wpgapsys,pars, ap1, ap2, parrange1, parrange2, filename, 0.5, true, true, 0.01, 1e-20)
end
plotLPA2par(filename)
xlabel('T','color',[0 0 0])
ylabel('T_g','color',[0 0 0])
axis([0 50 0 100])
saveas(gcf, strcat(filename, '.png'))
close gcf

% plot for disappearing peak
plotLPA2par(filename)
xlabel('T','color',[0 0 0])
ylabel('T_g','color',[0 0 0])
axis([0 10 0 20])
hold on
plot(4.04,10,'xb', 'markersize', 28, 'linewidth', 5)
plot(4.04,13,'+b', 'markersize', 27, 'linewidth', 5)
plot(4.04,15,'.b', 'markersize', 90, 'linewidth', 5)
set(gcf,'units','inches','pos',[0 0 3.1*3.6 2.61*3.6])
set(gca,'fontsize',50,'YColor',[0 0 0],'XColor',[0 0 0],...
    'linewidth',1.5);
saveas(gcf, 'figs/wpgap/spot1/disappearingPeak.png')
close gcf

% plot for narrowing peak
plotLPA2par(filename)
xlabel('T','color',[0 0 0])
ylabel('T_g','color',[0 0 0])
axis([0 10 0 20])
hold on
plot(4.04,10,'xb', 'markersize', 12, 'linewidth', 3)
plot(4.04,13,'xb', 'markersize', 12, 'linewidth', 3)
saveas(gcf, 'figs/wpgap/spot1/narrowingPeak.png')
close gcf

% plot for two peaks
plotLPA2par(filename)
xlabel('T','color',[0 0 0])
ylabel('T_g','color',[0 0 0])
axis([0 15 0 35])
hold on
plot(9.26,30,'+b', 'markersize', 27, 'linewidth', 5)
set(gcf,'units','inches','pos',[0 0 3.1*3.6 2.61*3.6])
set(gca,'fontsize',50,'YColor',[0 0 0],'XColor',[0 0 0],...
    'linewidth',1.5);
saveas(gcf, 'figs/wpgap/spot2/twoPeaks.png')
close gcf

% plot for splitting peak
plotLPA2par(filename)
xlabel('T','color',[0 0 0])
ylabel('T_g','color',[0 0 0])
axis([0 15 0 35])
hold on
plot(4.04,10,'xb', 'markersize', 28, 'linewidth', 5)
plot(9.26,30,'+b', 'markersize', 27, 'linewidth', 5)
set(gcf,'units','inches','pos',[0 0 3.1*3.6 2.61*3.6])
set(gca,'fontsize',50,'YColor',[0 0 0],'XColor',[0 0 0],...
    'linewidth',1.5);
saveas(gcf, 'figs/wpgap/spot2/splittingPeak.png')
close gcf

plotLPA2par(filename)
xlabel('T','color',[0 0 0])
ylabel('T_g','color',[0 0 0])
axis([0 15 0 35])
hold on
plot(4.04,10,'xb', 'markersize', 28, 'linewidth', 5)
plot(9.26,30,'+b', 'markersize', 27, 'linewidth', 5)
plot(4.63,15,'.b', 'markersize', 90, 'linewidth', 5)
set(gcf,'units','inches','pos',[0 0 3.1*3.6 2.61*3.6])
set(gca,'fontsize',50,'YColor',[0 0 0],'XColor',[0 0 0],...
    'linewidth',1.5);
saveas(gcf, 'figs/wpgap/spot2/halvingPeak.png')
close gcf


%% Tg bifurcation, T=4.04
n = 2;
b = 0.1;
gamma = 2;
c = 1;
d = 1;
T = 4.04;

parrange = [0 40];
ap = 7;

pars = [b gamma n T c d 10]';
figure()
filename = strcat('figs/wpgap/Tgbif1/wpgapLPA_d', num2str(d),'_c', num2str(c),'_T',num2str(T),'.png');
LPAfun(@wpgapsys,pars, ap, parrange, 'T_g')
set(gcf,'units','inches','pos',[0 0 3.1*3.6 2.61*3.6])
set(gca,'fontsize',50,'YColor',[0 0 0],'XColor',[0 0 0],...
    'linewidth',1.5);
saveas(gcf, filename)
close gcf
