# Supplementary material for: Small GTPase patterning: How to stabilise cluster coexistence
Source: PLoS One. 2019 Mar 7;14(3):e0213188. doi: 10.1371/journal.pone.0213188 (PMC6405054; doi:10.1371/journal.pone.0213188)
Supplement: S1 Code — (ZIP) [file pone.0213188.s015.zip › Code/TipGrowth/matcont6p6/LPA2par.m]

function LPA2par(fh, pars, ap1, ap2, parrange1, parrange2, filename, varargin)
power = 1;
twoways = false;
tracehopf = false;
maxstepsize = 0.01;
minstepsize = 1e-20;
mincurvelength = 100;
traceHi = [1 2];
if ~isempty(varargin)
    power = varargin{1};
end
if length(varargin) > 1
    twoways = varargin{2};
end
if length(varargin) > 2
    tracehopf = varargin{3};
end
if length(varargin) > 3
    maxstepsize = varargin{4};
end
if length(varargin) > 4
    minstepsize = varargin{5};
end
if length(varargin) > 5
    mincurvelength = varargin{6};
end
if length(varargin) > 6
    traceHi = varargin{7};
end


global cds sys

sys.gui.pausespecial=0;  %Pause at special points 
sys.gui.pausenever=1;    %Pause never 
sys.gui.pauseeachpoint=0; %Pause at each point

syshandle=fh;  %Specify system file

SubFunHandles=feval(syshandle);  %Get function handles from system file
RHShandle=SubFunHandles{2};      %Get function handle for ODE

pars(ap1) = parrange1(1); %start search at lowest par value
pars(ap2) = parrange2(2); %start extension from highest second par value
arr = num2cell(pars);

%xinit=[0.0,0.0]; %Set ODE initial condition
inithandle=SubFunHandles{1}; 
[~,xinit] = inithandle();

%Specify ODE function with ODE parameters set
RHS_no_param=@(t,x)RHShandle(t,x,arr{:}); 

%Set ODE integrator parameters.
options=odeset;
options=odeset(options,'RelTol',1e-5);
options=odeset(options,'maxstep',1e-1);

%Integrate until a steady state is found.
[tout, xout]=ode45(RHS_no_param,[0,200],xinit,options);

%%
%%%%% Continuation from equilibrium %%%%%%%%%%%%%%%%
%%%%%%%%%%%%%%%%%%%%%%%%%%%%%%%%%%%%%%%%%%%%%%%%%%%%

%Set initial condition as the endpoint of integration.  Use
%to bootstrap the continuation.
xinit=xout(size(xout,1),:);

pvec=pars;      % Initialize parameter vector


opt=contset;
opt=contset(opt,'MaxNumPoints',30000*power); %Set number of continuation steps
if pars(ap1) >= parrange1(2)
    opt=contset(opt,'MaxNumPoints',1); %Set number of continuation steps
end
opt=contset(opt,'MinStepsize',minstepsize);  %Set min step size
opt=contset(opt,'MaxStepsize',maxstepsize);  %Set max step size
opt=contset(opt,'Singularities',1);  %Monitor singularities
opt=contset(opt,'Eigenvalues',1);    %Output eigenvalues 
opt = contset(opt,'InitStepsize',maxstepsize); %Set Initial stepsize


[x0,v0]=init_EP_EP(syshandle, xinit', pvec, ap1); %Initialize equilibrium
[x1,v1,s1,h1,f1]=cont(@equilibrium,x0,v0,opt);


%%
%%%%% Branch switching and continuation %%%%%%%%%%%%%
%%%%%%%%%%%%%%%%%%%%%%%%%%%%%%%%%%%%%%%%%%%%%%%%%%%%

BPis = [];
LPis = [];
HPis = [];

for ii = 1:length(s1)
    s = s1(ii);
    if strcmp(s.label,'BP')
        BPis = [BPis ii];
    elseif strcmp(s.label,'LP')
        LPis = [LPis ii];
    elseif strcmp(s.label,'H ')
        HPis = [HPis ii];
    end
end


BPis3 = [];
LPis3 = [];
if ~isempty(BPis)
    BPi = BPis(1);

    xBP=x1(1:end-1,s1(BPi).index);       %Extract branch point eq values
    pvec(ap1)=x1(end,s1(BPi).index);  %Extract branch point parameter value

    %%%%%% Initialize branch point information %%%%%
    [x0,v0]=init_BP_EP(syshandle, xBP, pvec, s1(BPi), 0.01);  

    opt=contset(opt,'MaxNumPoints',500000);
    [x3,~,s3,~,f3]=cont(@equilibrium,x0,v0,opt); %Switch branches and continue.

    
    for ii = 1:length(s3)
        s = s3(ii);
        if strcmp(s.label,'BP')
            BPis3 = [BPis3 ii];
        elseif strcmp(s.label,'LP')
            LPis3 = [LPis3 ii];
        end
    end
end


%%
%%%%% Continuation from first BP global branch %%%%%%%%%%%%%
%%%%%%%%%%%%%%%%%%%%%%%%%%%%%%%%%%%%%%%%%%%%%%%%%%%%%%%%%%%%
bp1 = [];
if ~isempty(BPis)
    BPi = BPis(1);

    xBP=x1(1:end-1,s1(BPi).index);       %Extract branch point eq values
    pvec(ap1)=x1(size(x1,1),s1(BPi).index);  %Extract branch point parameter value

    %%%%%% Initialize branch point information %%%%%
    [x0,v0]=init_BP_LP(syshandle, xBP, pvec, [ap1 ap2]);  

    %try forward
    opt=contset(opt,'MaxNumPoints',200);
    % Continue BP forward
    opt=contset(opt,'Backward',0);
    [bp1,~,~,~,~]=cont(@limitpoint,x0,v0,opt); %Switch branches and continue.
    while isempty(bp1)
        [bp1,~,~,~,~]=cont(@limitpoint,x0-(rand()/100+0.01)*x0,v0,opt); 
    end
    
    bp1arr = {[],[]};
    % choose direction
    bw = ~ (bp1(size(bp1,1),size(bp1,2)) < parrange2(2));
    opt=contset(opt,'MaxNumPoints',100000*power);
    % Continue BP in chosen direction
    ii = 0;
    while isempty(bp1arr{1}) || isempty(bp1arr{2})
        opt=contset(opt,'Backward',bw);
        if ii < 2
            [bp1,~,~,~,~]=cont(@limitpoint,x0,v0,opt); %Switch branches and continue.
        else
            [bp1,~,~,~,~]=cont(@limitpoint,x0+(rand()/25-0.02)*x0,v0,opt);
        end
        if ~isempty(bp1) && size(bp1,2) > mincurvelength && ~(bp1(size(bp1,1),1) < parrange2(1))
%             (bp1(size(bp1,1),size(bp1,2)) > parrange2(2))
            if (bp1(size(bp1,1),min(mincurvelength,size(bp1,2))) > bp1(end,1)) && length(bp1) > length(bp1arr{2})
                bp1arr{2} = bp1;
                disp('BP1 high branch')
            elseif (bp1(size(bp1,1),min(mincurvelength,size(bp1,2))) < bp1(end,1)) && length(bp1) > length(bp1arr{1})
                bp1arr{1} = bp1;
                disp('BP1 low branch')
                if ~twoways
                    break;
                end
            end
        end
        bw = ~bw;
        opt=contset(opt,'Backward',bw);
        ii = ii + 1;
    end
    
    if ~twoways
        bp1 = fliplr(bp1arr{1});
    else
        bp1 = [fliplr(bp1arr{1}) bp1arr{2}];
    end
end


%%
%%%%% Continuation from second BP global branch %%%%%%%%%%%%%
%%%%%%%%%%%%%%%%%%%%%%%%%%%%%%%%%%%%%%%%%%%%%%%%%%%%%%%%%%%%
bp2 = [];
if ~isempty(BPis)
    BPi = BPis(2);

    xBP=x1(1:end-1,s1(BPi).index);       %Extract branch point eq values
    pvec(ap1)=x1(size(x1,1),s1(BPi).index);  %Extract branch point parameter value

    %%%%%% Initialize branch point information %%%%%
    [x0,v0]=init_BP_LP(syshandle, xBP, pvec, [ap1 ap2]);  
    
    % Try forward
    opt=contset(opt,'MaxNumPoints',20);
    opt=contset(opt,'Backward',0);
    [bp2,~,~,~,~]=cont(@limitpoint,x0,v0,opt); %Switch branches and continue.
    while isempty(bp2)
        [bp2,~,~,~,~]=cont(@limitpoint,x0-(rand()/100+0.01)*x0,v0,opt);
    end
    
    bp2arr = {[],[]};
    % choose direction
    bw = ~ (bp2(size(bp2,1),size(bp2,2)) < parrange2(2));
    opt=contset(opt,'MaxNumPoints',90000*power);
    % Continue BP in chosen direction
    ii = 0;
    while isempty(bp2arr{1}) || isempty(bp2arr{2})
        opt=contset(opt,'Backward',bw);
        if ii < 2
            [bp2,~,~,~,~]=cont(@limitpoint,x0,v0,opt); %Switch branches and continue.
        else
            [bp2,~,~,~,~]=cont(@limitpoint,x0+(rand()/25-0.02)*x0,v0,opt);
        end
        if ~isempty(bp2) && size(bp2,2) > mincurvelength && ~(bp2(size(bp2,1),1) < parrange2(1))
            if (bp2(size(bp2,1),min(mincurvelength,size(bp2,2))) > bp2(end,1)) && length(bp2) > length(bp2arr{2})
                bp2arr{2} = bp2;
                disp('BP2 high branch')
            elseif (bp2(size(bp2,1),min(mincurvelength,size(bp2,2))) < bp2(end,1)) && length(bp2) > length(bp2arr{1})
                bp2arr{1} = bp2;
                disp('BP2 low branch')
                if ~twoways
                    break;
                end
            end
        end
        bw = ~bw;
        opt=contset(opt,'Backward',bw);
        ii = ii + 1;
    end
    
    if ~twoways
        bp2 = fliplr(bp2arr{1});
    else
        bp2 = [fliplr(bp2arr{1}) bp2arr{2}];
    end
end


%%
%%%%% Continuation from lowest LP local branch %%%%%%%%%%%%%
%%%%%%%%%%%%%%%%%%%%%%%%%%%%%%%%%%%%%%%%%%%%%%%%%%%%%%%%%%%%
lp3 = [];
if ~isempty(LPis3)
    % Find LP with lowest value first ap
    [~,i] = min(x3(size(x3,1),[s3(LPis3).index]));
    LPi = LPis3(i);

    xLP=x3(1:end-1,s3(LPi).index);       %Extract branch point eq values
    pvec(ap1)=x3(size(x3,1),s3(LPi).index);  %Extract branch point parameter value

    %%%%%% Initialize branch point information %%%%%
    [x0,v0]=init_LP_LP(syshandle, xLP, pvec, [ap1 ap2]);  

    %try forward
    opt=contset(opt,'MaxNumPoints',20);
    opt=contset(opt,'Backward',0);
    [lp3,~,~,~,~]=cont(@limitpoint,x0,v0,opt); %Switch branches and continue.
    while isempty(lp3)
        [lp3,~,~,~,~]=cont(@limitpoint,x0-(rand()/100+0.01)*x0,v0,opt);
    end
    
    lp3arr = {[],[]};
    % choose direction
    bw = ~ (lp3(size(lp3,1),size(lp3,2)) < parrange2(2));
    opt=contset(opt,'MaxNumPoints',20000*power);
    % Continue BP in chosen direction
    ii = 0;
    while isempty(lp3arr{1}) || isempty(lp3arr{2})
        opt=contset(opt,'Backward',bw);
        if ii < 2
            [lp3,~,~,~,~]=cont(@limitpoint,x0,v0,opt); %Switch branches and continue.
        else
            [lp3,~,~,~,~]=cont(@limitpoint,x0+(rand()/25-0.02)*x0,v0,opt);
        end
        if ~isempty(lp3) && size(lp3,2) > mincurvelength && ~(lp3(size(lp3,1),1) < parrange2(1))
            if (lp3(size(lp3,1),min(mincurvelength,size(lp3,2))) > lp3(end,1)) && length(lp3) > length(lp3arr{2})
                lp3arr{2} = lp3;
                disp('LP1 high branch')
            elseif (lp3(size(lp3,1),min(mincurvelength,size(lp3,2))) < lp3(end,1)) && length(lp3) > length(lp3arr{1})
                disp('LP1 low branch')
                lp3arr{1} = lp3;
                if ~twoways
                    break;
                end
            end
        end
        bw = ~bw;
        opt=contset(opt,'Backward',bw);
        ii = ii + 1;
    end
    
    if ~twoways
        lp3 = fliplr(lp3arr{1});
    else
        lp3 = [fliplr(lp3arr{1}) lp3arr{2}];
    end
end

%%
%%%%% Continuation from highest LP local branch %%%%%%%%%%%%%
%%%%%%%%%%%%%%%%%%%%%%%%%%%%%%%%%%%%%%%%%%%%%%%%%%%%%%%%%%%%
lp4 = [];
if ~isempty(LPis3)
    % Find LP with lowest value first ap
    [~,i] = max(x3(size(x3,1),[s3(LPis3).index]));
    LPi = LPis3(i);

    xLP=x3(1:end-1,s3(LPi).index);       %Extract branch point eq values
    pvec(ap1)=x3(size(x3,1),s3(LPi).index);  %Extract branch point parameter value

    %%%%%% Initialize branch point information %%%%%
    [x0,v0]=init_LP_LP(syshandle, xLP, pvec, [ap1 ap2]);  

    %try forward
    opt=contset(opt,'MaxNumPoints',20);
    %Continue LP forward
    opt=contset(opt,'Backward',0);
    [lp4,~,~,~,~]=cont(@limitpoint,x0,v0,opt); %Switch branches and continue.
    while isempty(lp4)
        [lp4,~,~,~,~]=cont(@limitpoint,x0-(rand()/100+0.01)*x0,v0,opt); %Try again at slightly different point
    end
    
    lp4arr = {[],[]};
    % choose direction
    bw = ~ (lp4(size(lp4,1),size(lp4,2)) < parrange2(2));
    opt=contset(opt,'MaxNumPoints',20000*power);
    % Continue BP in chosen direction
    ii = 0;
    while isempty(lp4arr{1}) || isempty(lp4arr{2})
        opt=contset(opt,'Backward',bw);
        if ii < 2
            [lp4,~,~,~,~]=cont(@limitpoint,x0,v0,opt); %Switch branches and continue.
        else
            [lp4,~,~,~,~]=cont(@limitpoint,x0+(rand()/25-0.02)*x0,v0,opt);
        end
        if ~isempty(lp4) && size(lp4,2) > mincurvelength && ~(lp4(size(lp4,1),1) < parrange2(1))
            if (lp4(size(lp4,1),min(20,size(lp4,2))) > lp4(size(lp4,1),1)) && length(lp4) > length(lp4arr{2})
                lp4arr{2} = lp4;
                disp('LP2 high branch')
            elseif (lp4(size(lp4,1),min(20,size(lp4,2))) < lp4(size(lp4,1),1)) && length(lp4) > length(lp4arr{1})
                lp4arr{1} = lp4;
                disp('LP2 low branch')
                if ~twoways
                    break;
                end
            end
        end
        bw = ~bw;
        opt=contset(opt,'Backward',bw);
        ii = ii + 1;
    end
    
    if ~twoways
        lp4 = fliplr(lp4arr{1});
    else
        lp4 = [fliplr(lp4arr{1}) lp4arr{2}];
    end
end

%%
%%%%% Continuation from lowest H global branch %%%%%%%%%%%%%
%%%%%%%%%%%%%%%%%%%%%%%%%%%%%%%%%%%%%%%%%%%%%%%%%%%%%%%%%%%%
hp5 = [];
if tracehopf && ~isempty(HPis)
    HPi = HPis(traceHi(1));

    xHP=x1(1:end-1,s1(HPi).index);       %Extract branch point eq values
    pvec(ap1)=x1(size(x1,1),s1(HPi).index);  %Extract branch point parameter value

    %%%%%% Initialize branch point information %%%%%
    [x0,v0]=init_H_H(syshandle, xHP, pvec, [ap1 ap2]);  

    %try forward
    opt=contset(opt,'MaxNumPoints',20);
    %Continue LP forward
    opt=contset(opt,'Backward',0);
    [hp5,~,~,~,~]=cont(@hopf,x0,v0,opt); %Switch branches and continue.
    while isempty(hp5)
        [hp5,~,~,~,~]=cont(@hopf,x0-(rand()/100+0.01)*x0,v0,opt); %Try again at slightly different point
    end
    
    hp5arr = {[],[]};
    % choose direction
    bw = ~ (hp5(size(hp5,1),size(hp5,2)) < parrange2(2));
    opt=contset(opt,'MaxNumPoints',20000*power);
    % Continue BP in chosen direction
    ii = 0;
    while isempty(hp5arr{1}) || isempty(hp5arr{2})
        opt=contset(opt,'Backward',bw);
        if ii < 2
            [hp5,~,~,~,~]=cont(@hopf,x0,v0,opt); %Switch branches and continue.
        else
            [hp5,~,~,~,~]=cont(@hopf,x0+(rand()/25-0.02)*x0,v0,opt);
        end
        if ~isempty(hp5) && size(hp5,2) > mincurvelength && ~(hp5(size(hp5,1),1) < parrange2(1))
            if (hp5(size(hp5,1),min(20,size(hp5,2))) > hp5(size(hp5,1),1)) && length(hp5) > length(hp5arr{2})
                hp5arr{2} = hp5;
                disp('HP1 high branch')
            elseif (hp5(size(hp5,1),min(20,size(hp5,2))) < hp5(size(hp5,1),1)) && length(hp5) > length(hp5arr{1})
                hp5arr{1} = hp5;
                disp('HP1 low branch')
                if ~twoways
                    break;
                end
            end
        end
        bw = ~bw;
        opt=contset(opt,'Backward',bw);
        ii = ii + 1;
    end
    
    if ~twoways
        hp5 = fliplr(hp5arr{1});
    else
        hp5 = [fliplr(hp5arr{1}) hp5arr{2}];
    end
end


%%
%%%%% Continuation from highest H global branch %%%%%%%%%%%%%
%%%%%%%%%%%%%%%%%%%%%%%%%%%%%%%%%%%%%%%%%%%%%%%%%%%%%%%%%%%%
hp6 = [];
if tracehopf && ~isempty(HPis)
    HPi = HPis(traceHi(2));

    xHP=x1(1:end-1,s1(HPi).index);       %Extract branch point eq values
    pvec(ap1)=x1(size(x1,1),s1(HPi).index);  %Extract branch point parameter value

    %%%%%% Initialize branch point information %%%%%
    [x0,v0]=init_H_H(syshandle, xHP, pvec, [ap1 ap2]);  

    %try forward
    opt=contset(opt,'MaxNumPoints',20);
    %Continue LP forward
    opt=contset(opt,'Backward',0);
    [hp6,~,~,~,~]=cont(@hopf,x0,v0,opt); %Switch branches and continue.
    while isempty(hp6)
        [hp6,~,~,~,~]=cont(@hopf,x0-(rand()/100+0.01)*x0,v0,opt); %Try again at slightly different point
    end
    
    hp6arr = {[],[]};
    % choose direction
    bw = ~ (hp6(size(hp6,1),size(hp6,2)) < parrange2(2));
    opt=contset(opt,'MaxNumPoints',20000*power);
    % Continue BP in chosen direction
    ii = 0;
    while isempty(hp6arr{1}) || isempty(hp6arr{2})
        opt=contset(opt,'Backward',bw);
        if ii < 2
            [hp6,~,~,~,~]=cont(@hopf,x0,v0,opt); %Switch branches and continue.
        else
            [hp6,~,~,~,~]=cont(@hopf,x0+(rand()/25-0.02)*x0,v0,opt);
        end
        if ~isempty(hp6) && size(hp6,2) > mincurvelength && ~(hp6(size(hp6,1),1) < parrange2(1))
            if (hp6(size(hp6,1),min(20,size(hp6,2))) > hp6(size(hp6,1),1)) && length(hp6) > length(hp6arr{2})
                hp6arr{2} = hp6;
                disp('HP2 high branch')
            elseif (hp6(size(hp6,1),min(20,size(hp6,2))) < hp6(size(hp6,1),1)) && length(hp6) > length(hp6arr{1})
                hp6arr{1} = hp6;
                disp('HP2 low branch')
                if ~twoways
                    break;
                end
            end
        end
        bw = ~bw;
        opt=contset(opt,'Backward',bw);
        ii = ii + 1;
    end
    
    if ~twoways
        hp6 = fliplr(hp6arr{1});
    else
        hp6 = [fliplr(hp6arr{1}) hp6arr{2}];
    end
end

%%
%%%%% Save data %%%%
%%%%%%%%%%%%%%%%%%%%%
save(strcat(filename,'.mat'),'bp1','bp2','lp3','lp4','hp5','hp6')


%%
%%%%% Plotting script.  x=continuation info  f=eigenvalues %%%%
%%%%%%%%%%%%%%%%%%%%%%%%%%%%%%%%%%%%%%%%%%%%%%%%%%%%%%%%%%%%%%%
% 
% axes = [parrange1(1), parrange1(2), parrange2(1), parrange2(2)];
% axes = [0 40 0 40];
% plotLPA2par(filename,axes,splitbistable,tracehopf)


end
