# Supplementary material for: Small GTPase patterning: How to stabilise cluster coexistence
Source: PLoS One. 2019 Mar 7;14(3):e0213188. doi: 10.1371/journal.pone.0213188 (PMC6405054; doi:10.1371/journal.pone.0213188)
Supplement: S1 Code — (ZIP) [file pone.0213188.s015.zip › Code/TipGrowth/matcont6p6/wpsys.m]

function out = wpsys
out{1} = @init;
out{2} = @fun_eval;
out{3} = [];
out{4} = [];
out{5} = [];
out{6} = [];
out{7} = [];
out{8} = [];
out{9} = [];

% --------------------------------------------------------------------------
function dydt = fun_eval(t,kmrgd,b,gam,hill,T)
dydt=[(T-kmrgd(2))*(b+gam*kmrgd(1)^hill/(1+kmrgd(1)^hill))-kmrgd(1);
(T-kmrgd(2))*(b+gam*kmrgd(2)^hill/(1+kmrgd(2)^hill))-kmrgd(2);];

% --------------------------------------------------------------------------
function [tspan,y0,options] = init
%handles = feval(wpsys);
y0=[0,0];
%options = odeset('Jacobian',[],'JacobianP',[],'Hessians',[],'HessiansP',[]);
tspan = [0 10];

% --------------------------------------------------------------------------
function jac = jacobian(t,kmrgd,b,gam,hill,T)
% --------------------------------------------------------------------------
function jacp = jacobianp(t,kmrgd,b,gam,hill,T)
% --------------------------------------------------------------------------
function hess = hessians(t,kmrgd,b,gam,hill,T)
% --------------------------------------------------------------------------
function hessp = hessiansp(t,kmrgd,b,gam,hill,T)
%---------------------------------------------------------------------------
function tens3  = der3(t,kmrgd,gam,b,hill,T)
%---------------------------------------------------------------------------
function tens4  = der4(t,kmrgd,gam,b,hill,T)
%---------------------------------------------------------------------------
function tens5  = der5(t,kmrgd,gam,b,hill,T)
