# Supplementary material for: Small GTPase patterning: How to stabilise cluster coexistence
Source: PLoS One. 2019 Mar 7;14(3):e0213188. doi: 10.1371/journal.pone.0213188 (PMC6405054; doi:10.1371/journal.pone.0213188)
Supplement: S1 Code — (ZIP) [file pone.0213188.s015.zip › Code/TipGrowth/TipGrowth2/systems.py]

# -*- coding: utf-8 -*-
import sys
# add path to dedalus installation
sys.path.append('/home/bas/dedalus')
from dedalus import public as de
import numpy as np
from math import sqrt

de.logging_setup.rootlogger.setLevel('ERROR')

def getnvars(sys):
    if sys in ('ASDM', 'WP', 'WPSL', 'WPSL2'):
        return 2
    elif sys in ('WPGAP', 'R2', 'R2SL', 'WPGAPSL'):
        return 4
    elif sys == 'R2GAP1':
        return 6
    elif sys == 'R2GAP2':
        return 8

def getstatenames(sys):
    if sys in ('ASDM', 'WP', 'WPSL', 'WPSL2'):
        return 'u','v'
    elif sys in ('WPGAP', 'WPGAPSL'):
        return 'u','v','G','g'
    elif sys in ('R2', 'R2SL'):
        return 'u1','v1','u2','v2'
    elif sys == 'R2GAP1':
        return 'u1','v1','u2','v2','G1','g1'
    elif sys == 'R2GAP2':
        return 'u1','v1','u2','v2','G1','g1','G2','g2'

def getncc(domain, name, cmax, cmin, ndiff, H):
    '''Get a cos-shaped nonconstant coefficient in the y-direction'''
    y = domain.grid(1)
    ncc = domain.new_field(name = name)
    ncc['g'] = 0.5*(cmax - cmin)*np.cos(2*np.pi*ndiff/H*y) + 0.5*(cmax + cmin)
    ncc.meta['x']['constant'] = True
    return ncc

def getncc2(domain, name, cmax, cmin, ndiff, H):
    '''Get the y-derivative of a cos-shaped nonconstant coefficient in the y-direction'''
    y = domain.grid(1)
    ncc = domain.new_field(name = name)
    ncc['g'] = -np.pi*ndiff/H*(cmax - cmin)*np.sin(2*np.pi*ndiff/H*y)
    ncc.meta['x']['constant'] = True
    return ncc

#########################
## Wave pinning system ##
#########################
def WPsolver(pardict, domain):
    b = pardict['b']
    gamma = pardict['gamma']
    n = pardict['n']
    u0 = pardict['u0']
    Du = pardict['Du']
    Dv = pardict['Dv']
    diffusiontype = pardict['diffusiontype']
    
    # Specify problem
    problem = de.IVP(domain, variables=['u', 'v','uy','vy'])

    problem.parameters['gamma'] = gamma
    problem.parameters['b'] = b
    problem.parameters['n'] = n
    problem.parameters['u0'] = u0
    problem.parameters['Du'] = Du
    problem.parameters['Dv'] = Dv

    problem.substitutions['Lap(a,ay)'] = 'dx(dx(a)) + dy(ay)'
    problem.substitutions['F(u,v)'] = 'b*v+v*gamma*u**n/(1+u**n)-u'
    problem.substitutions['f(u,v)'] = 'F(u,v)'
    problem.substitutions['g(u,v)'] = '-F(u,v)'

    if diffusiontype == 'fixed':
        problem.add_equation("dt(u)-Du*Lap(u,uy)=f(u,v)")
    else:
        raise ValueError('Diffusiontype %s not implemented for %s system'%(diffusiontype,pardict['sys']))
    problem.add_equation("dt(v)-Dv*Lap(v,vy)=g(u,v)")
    problem.add_equation("uy-dy(u)=0")
    problem.add_equation("vy-dy(v)=0")

    return problem

def parstrWP(pars):
    b, gamma, n, u0, Du, Dv = pars
    text = 'b {}\ngamma {}\nn {}\nu0 {}\nDu {}\nDv {}\nT {}\n'.format(b, gamma, n, u0, Du, Dv, ThssWP(pars))
    return text

def parnamesWP():
    return ('b','gamma','n','u0','Du','Dv')

def icWP(pars):
    """Return homogeneous steady state of the specified system for specified parameter values.
pars: List of system specific parameters as specified in systems description."""
    b, gamma, n, u0, Du, Dv = pars
    icu = u0
    icv = ThssWP(pars) - u0
    return icu,icv

def ThssWP(pars):
    b, gamma, n, u0, Du, Dv = pars
    return u0*(b*u0**n + gamma*u0**n +u0**n + b + 1) / (b*u0**n + gamma*u0**n + b)
    
###########################################
## Wave pinning system + source and loss ##
###########################################
def WPSLsolver(pardict, domain):
    b = pardict['b']
    gamma = pardict['gamma']
    n = pardict['n']
    s = pardict['s']
    l = pardict['l']
    Du = pardict['Du']
    Dv = pardict['Dv']
    diffusiontype = pardict['diffusiontype']
    
    # Specify problem
    problem = de.IVP(domain, variables=['u', 'v','uy','vy'])

    problem.parameters['gamma'] = gamma
    problem.parameters['b'] = b
    problem.parameters['n'] = n
    problem.parameters['s'] = s
    problem.parameters['l'] = l
    problem.parameters['Du'] = Du
    problem.parameters['Dv'] = Dv

    problem.substitutions['Lap(a,ay)'] = 'dx(dx(a)) + dy(ay)'
    problem.substitutions['F(u,v)'] = 'b*v+v*gamma*u**n/(1+u**n)-u'
    problem.substitutions['f(u,v)'] = 'F(u,v)-l*u'
    problem.substitutions['g(u,v)'] = '-F(u,v)+s'

    if diffusiontype == 'fixed':
        problem.add_equation("dt(u)-Du*Lap(u,uy)=f(u,v)")
    else:
        raise ValueError('Diffusiontype %s not implemented for %s system'%(diffusiontype,pardict['sys']))
    problem.add_equation("dt(v)-Dv*Lap(v,vy)=g(u,v)")
    problem.add_equation("uy-dy(u)=0")
    problem.add_equation("vy-dy(v)=0")
    
    return problem

def parstrWPSL(pars):
    b, gamma, n, s, l, Du, Dv = pars
    text = 'b {}\ngamma {}\nn {}\ns {}\nl {}\nDu {}\nDv {}\n'.format(b, gamma, n, s, l, Du, Dv)
    return text

def parnamesWPSL():
    return ('b','gamma','n','s','l','Du','Dv')

def icWPSL(pars):
    """Return homogeneous steady state of the specified system for specified parameter values.
pars: List of system specific parameters as specified in systems description."""
    b, gamma, n, s, l, Du, Dv = pars
    icu = s/l
    icv = s*(1+(s/l)**n)*(l+1)/(l*((b+gamma)*(s/l)**n+b))
    return icu,icv


#########################################
## Activator Substrate Depletion Model ##
#########################################
def ASDMsolver(pardict, domain):
    s = pardict['s']
    gamma = pardict['gamma']
    n = pardict['n']
    Du = pardict['Du']
    Dv = pardict['Dv']
    H = pardict['H']
    W = pardict['W']
    diffusiontype = pardict['diffusiontype']
    Dumin = pardict['Dumin']
    ndiff = pardict['ndiff']
    KD = pardict['KD']
    
    # Specify problem
    problem = de.IVP(domain, variables=['u', 'v','uy','vy'])
    if diffusiontype == 'udependent':
        problem = de.IVP(domain, variables=['u', 'v','uy','vy','uyy'])

    problem.parameters['s'] = s
    problem.parameters['gamma'] = gamma
    problem.parameters['n'] = n
    problem.parameters['Dv'] = Dv
    if diffusiontype == 'fixed':
        problem.parameters['Du'] = Du
    elif diffusiontype == 'variable':
        problem.parameters['Du'] = getncc(domain, 'Du', Du, Dumin, ndiff, H)
        problem.parameters['dDudy'] = getncc2(domain, 'Du', Du, Dumin, ndiff, H)
    elif diffusiontype == 'yvariable':
        problem.parameters['Du'] = Du
        problem.parameters['varDu'] = getncc(domain, 'Du', Du, Dumin, ndiff, H)
        problem.parameters['dDudy'] = getncc2(domain, 'Du', Du, Dumin, ndiff, H)
    elif diffusiontype == 'constant':
        problem.parameters['Du'] = Du
        problem.parameters['Duy'] = Dumin
    elif diffusiontype == 'udependent':
        problem.parameters['Du'] = Du
        problem.parameters['Dumin'] = Dumin
        problem.parameters['KD'] = KD
        problem.parameters['W'] = W
    else:
        raise ValueError('Diffusiontype %s not implemented for %s system'%(diffusiontype,pardict['sys']))

    problem.substitutions['Lap(a,ay)'] = 'dx(dx(a)) + dy(ay)'
    problem.substitutions['F(u,v)'] = 'v*gamma*u**n/(1+u**n)'
    problem.substitutions['f(u,v)'] = 'F(u,v)-u'
    problem.substitutions['g(u,v)'] = 's-F(u,v)'
    if diffusiontype == 'udependent':
        problem.substitutions['ubar(u)'] = "1/W*integ(u,'x')"
        problem.substitutions['uybar(u)'] = "1/W*integ(u,'x')"
    if diffusiontype == 'fixed':
        problem.add_equation("dt(u)-Du*Lap(u,uy)=f(u,v)")
    elif diffusiontype == 'variable':
        problem.add_equation("dt(u)-Du*Lap(u,uy)-dDudy*uy=f(u,v)")
    elif diffusiontype == 'yvariable':
        problem.add_equation("dt(u)-Du*dx(dx(u))-varDu*dy(uy)-dDudy*uy=f(u,v)")
    elif diffusiontype == 'constant':
        problem.add_equation("dt(u)-Du*dx(dx(u))-Duy*dy(uy)=f(u,v)")
    elif diffusiontype == 'udependent':
        problem.add_equation("dt(u)-Du*dx(dx(u))=f(u,v)+((Du-Dumin)*ubar(u)/(KD+ubar(u))+Dumin)*uyy+(Du-Dumin)*KD/(KD+ubar(u))/(KD+ubar(u))*uybar(uy)*uy")
        problem.add_equation("uyy-dy(uy)=0")
    else:
        raise ValueError('Diffusiontype %s not implemented for %s system'%(diffusiontype,pardict['sys']))
    problem.add_equation("dt(v)-Dv*Lap(v,vy)=g(u,v)")
    problem.add_equation("uy-dy(u)=0")
    problem.add_equation("vy-dy(v)=0")
    
    return problem

def parstrASDM(pars):
    s,gamma,n,Du,Dv = pars
    text = 's {}\ngamma {}\nn {}\nDu {}\nDv {}\n'.format(s, gamma, n, Du, Dv)
    return text

def parnamesASDM():
    return ('s','gamma','n','Du','Dv')

def icASDM(pars):
    """Return homogeneous steady state of the specified system for specified parameter values.
pars: List of system specific parameters as specified in systems description."""
    s, gamma, n, Du, Dv = pars
    icu = s
    icv = 1/(gamma*s**(n-1)) + s/gamma
    return icu,icv


###############################
## Wave pinning system + GAP ##
###############################
def WPGAPsolver(pardict, domain):
    b = pardict['b']
    gamma = pardict['gamma']
    n = pardict['n']
    u0 = pardict['u0']
    Du = pardict['Du']
    Dv = pardict['Dv']
    c = pardict['c']
    d = pardict['d']
    Tg = pardict['Tg']
    DG = pardict['DG']
    Dg = pardict['Dg']
    H = pardict['H']
    W = pardict['W']
    diffusiontype = pardict['diffusiontype']
    Dumin = pardict['Dumin']
    ndiff = pardict['ndiff']
    KD = pardict['KD']
    
    # Specify problem
    problem = de.IVP(domain, variables=['u', 'v','uy','vy','G','g','Gy','gy'])

    problem.parameters['gamma'] = gamma
    problem.parameters['b'] = b
    problem.parameters['n'] = n
    problem.parameters['u0'] = u0
    problem.parameters['Dv'] = Dv
    problem.parameters['c'] = c
    problem.parameters['dd'] = d
    problem.parameters['Tg'] = Tg
    problem.parameters['DG'] = DG
    problem.parameters['Dg'] = Dg
    if diffusiontype == 'fixed':
        problem.parameters['Du'] = Du
    elif diffusiontype == 'variable':
        problem.parameters['Du'] = getncc(domain, 'Du', Du, Dumin, ndiff, H)
        problem.parameters['dDudy'] = getncc2(domain, 'Du', Du, Dumin, ndiff, H)
    elif diffusiontype == 'yvariable':
        problem.parameters['Du'] = Du
        problem.parameters['varDu'] = getncc(domain, 'Du', Du, Dumin, ndiff, H)
        problem.parameters['dDudy'] = getncc2(domain, 'Du', Du, Dumin, ndiff, H)
    elif diffusiontype == 'constant':
        problem.parameters['Du'] = Du
        problem.parameters['Duy'] = Dumin
    else:
        raise ValueError('Diffusiontype %s not implemented for %s system'%(diffusiontype,pardict['sys']))

    problem.substitutions['Lap(a,ay)'] = 'dx(dx(a)) + dy(ay)'
    problem.substitutions['F(u,v,G)'] = 'b*v+v*gamma*u**n/(1+u**n)-u-G*u'
    problem.substitutions['f(u,v,G)'] = 'F(u,v,G)'
    problem.substitutions['minf(u,v,G)'] = '-F(u,v,G)'
    problem.substitutions['Fg(u,G,g)'] = 'c*u*g-dd*G'
    problem.substitutions['fg(u,G,g)'] = 'Fg(u,G,g)'
    problem.substitutions['minfg(u,G,g)'] = '-Fg(u,G,g)'

    if diffusiontype == 'fixed':
        problem.add_equation("dt(u)-Du*Lap(u,uy)=f(u,v,G)")
    elif diffusiontype == 'variable':
        problem.add_equation("dt(u)-Du*Lap(u,uy)-dDudy*uy=f(u,v,G)")
    elif diffusiontype == 'yvariable':
        problem.add_equation("dt(u)-Du*dx(dx(u))-varDu*dy(uy)-dDudy*uy=f(u,v,G)")
    elif diffusiontype == 'constant':
        problem.add_equation("dt(u)-Du*dx(dx(u))-Duy*dy(uy)=f(u,v,G)")
    else:
        raise ValueError('Diffusiontype %s not implemented for %s system'%(diffusiontype,pardict['sys']))
    problem.add_equation("dt(v)-Dv*Lap(v,vy)=minf(u,v,G)")
    problem.add_equation("uy-dy(u)=0")
    problem.add_equation("vy-dy(v)=0")
    problem.add_equation("dt(G)-DG*Lap(G,Gy)=fg(u,G,g)")
    problem.add_equation("dt(g)-Dg*Lap(g,gy)=minfg(u,G,g)")
    problem.add_equation("Gy-dy(G)=0")
    problem.add_equation("gy-dy(g)=0")

    return problem

def parstrWPGAP(pars):
    b, gamma, n, u0, Du, Dv, c, d, Tg, DG, Dg = pars
    text = 'b {}\ngamma {}\nn {}\nu0 {}\nDu {}\nDv {}\nc {}\nd {}\nTg {}\nDG {}\nDg {}\nT {}\n'.format(b, gamma, n, u0, Du, Dv,c,d,Tg,DG,Dg,ThssWPGAP(pars))
    return text

def parnamesWPGAP():
    return ('b','gamma','n','u0','Du','Dv','c','d','Tg','DG','Dg')

def icWPGAP(pars):
    """Return homogeneous steady state of the specified system for specified parameter values.
pars: List of system specific parameters as specified in systems description."""
    b, gamma, n, u0, Du, Dv, c, d, Tg, DG, Dg = pars
    icu = u0
    icv = ThssWPGAP(pars) - u0
    icG = c*u0*Tg/(c*u0+d)
    icg = Tg - icG
    return icu,icv,icG,icg

def ThssWPGAP(pars):
    b, gamma, n, u0, Du, Dv, c, d, Tg, DG, Dg = pars
    gam = gamma
    u = u0
    return (c*(b+Tg+gam+1)*u**(n+1)+d*(b+gam+1)*u**n+c*(b+Tg+1)*u+d*(b+1))*u/(((b+gam)*u**n+b)*(c*u+d))
    

##################
## 2-ROP system ##
##################
def R2solver(pardict, domain):
    b1 = pardict['b1']
    b2 = pardict['b2']
    gamma1 = pardict['gamma1']
    gamma2 = pardict['gamma2']
    n = pardict['n']
    u01 = pardict['u01']
    u02 = pardict['u02']
    Du = pardict['Du']
    Dv = pardict['Dv']
    diffusiontype = pardict['diffusiontype']
    
    # Specify problem
    problem = de.IVP(domain, variables=['u1', 'v1','u1y','v1y','u2', 'v2','u2y','v2y'])

    problem.parameters['gamma1'] = gamma1
    problem.parameters['gamma2'] = gamma2
    problem.parameters['b1'] = b1
    problem.parameters['b2'] = b2
    problem.parameters['n'] = n
    problem.parameters['u01'] = u01
    problem.parameters['u02'] = u02
    problem.parameters['Dv'] = Dv
    problem.parameters['Du'] = Du
    

    problem.substitutions['Lap(a,ay)'] = 'dx(dx(a)) + dy(ay)'
    problem.substitutions['f(b,gamma,u)'] = 'b+gamma/(1+u**n)'

    if diffusiontype == 'fixed':
        problem.add_equation("dt(u1)-Du*Lap(u1,u1y)=f(b1,gamma1,u2)*v1-u1")
        problem.add_equation("dt(u2)-Du*Lap(u2,u2y)=f(b2,gamma2,u1)*v2-u2")
    else:
        raise ValueError('Diffusiontype %s not implemented for %s system'%(diffusiontype,pardict['sys']))
    problem.add_equation("dt(v1)-Dv*Lap(v1,v1y)=-f(b1,gamma1,u2)*v1+u1")
    problem.add_equation("dt(v2)-Dv*Lap(v2,v2y)=-f(b2,gamma2,u1)*v2+u2")
    problem.add_equation("u1y-dy(u1)=0")
    problem.add_equation("v1y-dy(v1)=0")
    problem.add_equation("u2y-dy(u2)=0")
    problem.add_equation("v2y-dy(v2)=0")

    return problem

def parstrR2(pars):
    b1, b2, gamma1, gamma2, n, u01, u02, Du, Dv = pars
    text = 'b1 {}\nb2 {}\ngamma1 {}\ngamma2 {}\nn {}\nu01 {}\nu02 {}\nDu {}\nDv {}\nT1 {}\nT2 {}\n'.format(b1, b2, gamma1, gamma2, n, u01, u02, Du, Dv, ThssR2(pars)[0], ThssR2(pars)[1])
    return text

def parnamesR2():
    return ('b1', 'b2','gamma1', 'gamma2','n','u01', 'u02','Du','Dv')

def icR2(pars):
    """Return homogeneous steady state of the specified system for specified parameter values.
pars: List of system specific parameters as specified in systems description."""
    b1, b2, gamma1, gamma2, n, u01, u02, Du, Dv = pars
    T1,T2 = ThssR2(pars)
    icu1 = u01
    icv1 = T1 - u01
    icu2 = u02
    icv2 = T2 - u02
    return icu1,icv1,icu2,icv2

def ThssR2(pars):
    b1, b2, gamma1, gamma2, n, u01, u02, Du, Dv = pars
    T1 = u01*(u02**n*b1+u02**n+b1+gamma1+1)/(u02**n*b1+b1+gamma1)
    T2 = u02*(u01**n*b2+u01**n+b2+gamma2+1)/(u01**n*b2+b2+gamma2)
    return T1,T2

def u02R2(pars, T2):
    """Return value of homogeneous steady state of second active ROP, given parameters and desired average conentration (proportional to total amount) of second ROP.
pars: List of system specific parameters as specified in systems description. u02 value in this list is ignored.
T2: Desired average conentration (proportional to total amount) of second ROP."""
    b1, b2, gamma1, gamma2, n, u01, old_u02, Du, Dv = pars
    u02 = T2*(u01**n*b2+b2+gamma2)/(u01**n*b2+u01**n+b2+gamma2+1)
    return u02
    
####################################
## 2-ROP system + Source and Loss ##
####################################
def R2SLsolver(pardict, domain):
    b1 = pardict['b1']
    b2 = pardict['b2']
    gamma1 = pardict['gamma1']
    gamma2 = pardict['gamma2']
    n = pardict['n']
    s1 = pardict['s1']
    s2 = pardict['s2']
    l1 = pardict['l1']
    l2 = pardict['l2']
    Du = pardict['Du']
    Dv = pardict['Dv']
    H = pardict['H']
    diffusiontype = pardict['diffusiontype']
    Dumin = pardict['Dumin']
    ndiff = pardict['ndiff']
    
    # Specify problem
    problem = de.IVP(domain, variables=['u1', 'v1','u1y','v1y','u2', 'v2','u2y','v2y'])

    problem.parameters['gamma1'] = gamma1
    problem.parameters['gamma2'] = gamma2
    problem.parameters['b1'] = b1
    problem.parameters['b2'] = b2
    problem.parameters['n'] = n
    problem.parameters['s1'] = s1
    problem.parameters['s2'] = s2
    problem.parameters['l1'] = l1
    problem.parameters['l2'] = l2
    problem.parameters['Dv'] = Dv
    if diffusiontype == 'fixed':
        problem.parameters['Du'] = Du
    elif diffusiontype == 'variable':
        problem.parameters['Du'] = getncc(domain, 'Du', Du, Dumin, ndiff, H)
        problem.parameters['dDudy'] = getncc2(domain, 'Du', Du, Dumin, ndiff, H)
    elif diffusiontype == 'yvariable':
        problem.parameters['Du'] = Du
        problem.parameters['varDu'] = getncc(domain, 'Du', Du, Dumin, ndiff, H)
        problem.parameters['dDudy'] = getncc2(domain, 'Du', Du, Dumin, ndiff, H)
    elif diffusiontype == 'constant':
        problem.parameters['Du'] = Du
        problem.parameters['Duy'] = Dumin
    else:
        raise ValueError('Diffusiontype %s not implemented for %s system'%(diffusiontype,pardict['sys']))

    problem.substitutions['Lap(a,ay)'] = 'dx(dx(a)) + dy(ay)'
    problem.substitutions['f(b,gamma,u)'] = 'b+gamma/(1+u**n)'
    if diffusiontype == 'fixed':
        problem.add_equation("dt(u1)-Du*Lap(u1,u1y)=f(b1,gamma1,u2)*v1-u1-l1*u1")
        problem.add_equation("dt(u2)-Du*Lap(u2,u2y)=f(b2,gamma2,u1)*v2-u2-l2*u2")
    elif diffusiontype == 'variable':
        problem.add_equation("dt(u1)-Du*Lap(u1,u1y)-dDudy*u1y=f(b1,gamma1,u2)*v1-u1-l1*u1")
        problem.add_equation("dt(u2)-Du*Lap(u2,u2y)-dDudy*u2y=f(b2,gamma2,u1)*v2-u2-l2*u2")
    elif diffusiontype == 'yvariable':
        problem.add_equation("dt(u1)-Du*dx(dx(u1))-varDu*dy(u1y)-dDudy*u1y=f(b1,gamma1,u2)*v1-u1-l1*u1")
        problem.add_equation("dt(u2)-Du*dx(dx(u2))-varDu*dy(u2y)-dDudy*u2y=f(b2,gamma2,u1)*v2-u2-l2*u2")
    elif diffusiontype == 'constant':
        problem.add_equation("dt(u1)-Du*dx(dx(u1))-Duy*dy(u1y)=f(b1,gamma1,u2)*v1-u1-l1*u1")
        problem.add_equation("dt(u2)-Du*dx(dx(u2))-Duy*dy(u2y)=f(b2,gamma2,u1)*v2-u2-l2*u2")
    else:
        raise ValueError('Diffusiontype %s not implemented for %s system'%(diffusiontype,pardict['sys']))
    problem.add_equation("dt(v1)-Dv*Lap(v1,v1y)=-f(b1,gamma1,u2)*v1+u1+s1")
    problem.add_equation("dt(v2)-Dv*Lap(v2,v2y)=-f(b2,gamma2,u1)*v2+u2+s2")
    problem.add_equation("u1y-dy(u1)=0")
    problem.add_equation("v1y-dy(v1)=0")
    problem.add_equation("u2y-dy(u2)=0")
    problem.add_equation("v2y-dy(v2)=0")

    return problem


def parstrR2SL(pars):
    b1, b2, gamma1, gamma2, n, s1, s2, l1, l2, Du, Dv = pars
    text = 'b1 {}\nb2 {}\ngamma1 {}\ngamma2 {}\nn {}\ns1 {}\ns2 {}\nl1 {}\nl2 {}\nDu {}\nDv {}\n'.format(b1, b2, gamma1, gamma2, n, s1, s2, l1, l2, Du, Dv)
    return text

def parnamesR2SL():
    return ('b1', 'b2','gamma1', 'gamma2','n','s1', 's2', 'l1', 'l2', 'Du', 'Dv')

def icR2SL(pars):
    """Return homogeneous steady state of the specified system for specified parameter values.
pars: List of system specific parameters as specified in systems description."""
    b1, b2, gamma1, gamma2, n, s1, s2, l1, l2, Du, Dv = pars
    icu1 = s1/l1
    icv1 = s1*((s2/l2)**n+1)*(l1+1)/(l1*(b1*(s2/l2)**n+b1+gamma1))
    icu2 = s2/l2
    icv2 = s2*(1+(s1/l1)**n)*(l2+1)/(l2*((s1/l1)**n*b2+b2+gamma2))
    return icu1,icv1,icu2,icv2

    
##########################
## 2-ROP + 1-GAP system ##
##########################
def R2GAP1solver(pardict, domain):
    b1 = pardict['b1']
    b2 = pardict['b2']
    gamma1 = pardict['gamma1']
    gamma2 = pardict['gamma2']
    n = pardict['n']
    u01 = pardict['u01']
    u02 = pardict['u02']
    Du = pardict['Du']
    Dv = pardict['Dv']
    c = pardict['c']
    d = pardict['d']
    Tg = pardict['Tg']
    DG = pardict['DG']
    Dg = pardict['Dg']
    diffusiontype = pardict['diffusiontype']
    
    # Specify problem
    problem = de.IVP(domain, variables=['u1', 'v1','u1y','v1y','u2', 'v2','u2y','v2y','G1','G1y','g1','g1y'])

    problem.parameters['gamma1'] = gamma1
    problem.parameters['gamma2'] = gamma2
    problem.parameters['b1'] = b1
    problem.parameters['b2'] = b2
    problem.parameters['n'] = n
    problem.parameters['u01'] = u01
    problem.parameters['u02'] = u02
    problem.parameters['Du'] = Du
    problem.parameters['Dv'] = Dv
    problem.parameters['c'] = c
    problem.parameters['dd'] = d
    problem.parameters['Tg'] = Tg
    problem.parameters['DG'] = DG
    problem.parameters['Dg'] = Dg

    problem.substitutions['Lap(a,ay)'] = 'dx(dx(a)) + dy(ay)'
    problem.substitutions['f(b,gamma,u)'] = 'b+gamma/(1+u**n)'
    problem.substitutions['Fg(u,G,g)'] = 'c*u*g-dd*G'

    if diffusiontype == 'fixed':
        problem.add_equation("dt(u1)-Du*Lap(u1,u1y)=f(b1,gamma1,u2)*v1-u1-G1*u1")
        problem.add_equation("dt(u2)-Du*Lap(u2,u2y)=f(b2,gamma2,u1)*v2-u2")
    else:
        raise ValueError('Diffusiontype %s not implemented for %s system'%(diffusiontype,pardict['sys']))
    problem.add_equation("dt(v1)-Dv*Lap(v1,v1y)=-f(b1,gamma1,u2)*v1+u1+G1*u1")
    problem.add_equation("dt(v2)-Dv*Lap(v2,v2y)=-f(b2,gamma2,u1)*v2+u2")
    problem.add_equation("u1y-dy(u1)=0")
    problem.add_equation("v1y-dy(v1)=0")
    problem.add_equation("u2y-dy(u2)=0")
    problem.add_equation("v2y-dy(v2)=0")
    problem.add_equation("dt(G1)-DG*Lap(G1,G1y)=Fg(u1,G1,g1)")
    problem.add_equation("dt(g1)-Dg*Lap(g1,g1y)=-Fg(u1,G1,g1)")
    problem.add_equation("G1y-dy(G1)=0")
    problem.add_equation("g1y-dy(g1)=0")

    return problem

def parstrR2GAP1(pars):
    b1, b2, gamma1, gamma2, n, u01, u02, Du, Dv, c, d, Tg, DG, Dg = pars
    text = 'b1 {}\nb2 {}\ngamma1 {}\ngamma2 {}\nn {}\nu01 {}\nu02 {}\nDu {}\nDv {}\nc {}\nd {}\nTg {}\nDG {}\nDg {}\nT1 {}\nT2 {}\n'.format(b1, b2, gamma1, gamma2, n, u01, u02, Du, Dv, c, d, Tg, DG, Dg, ThssR2GAP1(pars)[0], ThssR2GAP1(pars)[1])
    return text

def parnamesR2GAP1():
    return ('b1', 'b2','gamma1', 'gamma2','n','u01', 'u02','Du','Dv', 'c', 'd', 'Tg', 'DG', 'Dg')

def icR2GAP1(pars):
    """Return homogeneous steady state of the specified system for specified parameter values.
pars: List of system specific parameters as specified in systems description."""
    b1, b2, gamma1, gamma2, n, u01, u02, Du, Dv, c, d, Tg, DG, Dg = pars
    T1,T2 = ThssR2GAP1(pars)
    icu1 = u01
    icv1 = T1 - u01
    icu2 = u02
    icv2 = T2 - u02
    icG1 = c*u01*Tg/(c*u01+d)
    icg1 = Tg - icG1
    return icu1,icv1,icu2,icv2,icG1,icg1

def ThssR2GAP1(pars):
    b1, b2, gamma1, gamma2, n, u01, u02, Du, Dv, c, d, Tg, DG, Dg = pars
    T1 = ((c*(Tg+b1+1)*u01+d*(b1+1))*u02**n+c*(Tg+b1+gamma1+1)*u01+d*(b1+gamma1+1))*u01/((u02**n*b1+b1+gamma1)*(c*u01+d))
    T2 = u02*(u01**n*b2+u01**n+b2+gamma2+1)/(u01**n*b2+b2+gamma2)
    return T1,T2

def u02R2GAP1(pars, T2):
    """Return value of homogeneous steady state of second active ROP, given parameters and desired average conentration (proportional to total amount) of second ROP.
pars: List of system specific parameters as specified in systems description. u02 value in this list is ignored.
T2: Desired average conentration (proportional to total amount) of second ROP."""
    b1, b2, gamma1, gamma2, n, u01, old_u02, Du, Dv, c, d, Tg, DG, Dg = pars
    u02 = (u01**n*b2+b2+gamma2)*T2/(u01**n*b2+u01**n+b2+gamma2+1)
    return u02


##########################
## 2-ROP + 2-GAP system ##
##########################
def R2GAP2solver(pardict, domain):
    b1 = pardict['b1']
    b2 = pardict['b2']
    gamma1 = pardict['gamma1']
    gamma2 = pardict['gamma2']
    n = pardict['n']
    u01 = pardict['u01']
    u02 = pardict['u02']
    Du = pardict['Du']
    Dv = pardict['Dv']
    c1 = pardict['c1']
    c2 = pardict['c2']
    d1 = pardict['d1']
    d2 = pardict['d2']
    Tg1 = pardict['Tg1']
    Tg2 = pardict['Tg2']
    DG = pardict['DG']
    Dg = pardict['Dg']
    diffusiontype = pardict['diffusiontype']
    
    # Specify problem
    problem = de.IVP(domain, variables=['u1', 'v1','u1y','v1y','u2', 'v2','u2y','v2y','G1','G1y','g1','g1y','G2','G2y','g2','g2y'])

    problem.parameters['gamma1'] = gamma1
    problem.parameters['gamma2'] = gamma2
    problem.parameters['b1'] = b1
    problem.parameters['b2'] = b2
    problem.parameters['n'] = n
    problem.parameters['u01'] = u01
    problem.parameters['u02'] = u02
    problem.parameters['Du'] = Du
    problem.parameters['Dv'] = Dv
    problem.parameters['c1'] = c1
    problem.parameters['c2'] = c2
    problem.parameters['d1'] = d1
    problem.parameters['d2'] = d2
    problem.parameters['Tg1'] = Tg1
    problem.parameters['Tg2'] = Tg2
    problem.parameters['DG'] = DG
    problem.parameters['Dg'] = Dg

    problem.substitutions['Lap(a,ay)'] = 'dx(dx(a)) + dy(ay)'
    problem.substitutions['f(b,gamma,u)'] = 'b+gamma/(1+u**n)'
    problem.substitutions['Fg(u,G,g,cc,dd)'] = 'cc*u*g-dd*G'

    if diffusiontype == 'fixed':
        problem.add_equation("dt(u1)-Du*Lap(u1,u1y)=f(b1,gamma1,u2)*v1-u1-G1*u1")
        problem.add_equation("dt(u2)-Du*Lap(u2,u2y)=f(b2,gamma2,u1)*v2-u2-G2*u2")
    else:
        raise ValueError('Diffusiontype %s not implemented for %s system'%(diffusiontype,pardict['sys']))
    problem.add_equation("dt(v1)-Dv*Lap(v1,v1y)=-f(b1,gamma1,u2)*v1+u1+G1*u1")
    problem.add_equation("dt(v2)-Dv*Lap(v2,v2y)=-f(b2,gamma2,u1)*v2+u2+G2*u2")
    problem.add_equation("u1y-dy(u1)=0")
    problem.add_equation("v1y-dy(v1)=0")
    problem.add_equation("u2y-dy(u2)=0")
    problem.add_equation("v2y-dy(v2)=0")
    problem.add_equation("dt(G1)-DG*Lap(G1,G1y)=Fg(u1,G1,g1,c1,d1)")
    problem.add_equation("dt(g1)-Dg*Lap(g1,g1y)=-Fg(u1,G1,g1,c1,d1)")
    problem.add_equation("G1y-dy(G1)=0")
    problem.add_equation("g1y-dy(g1)=0")
    problem.add_equation("dt(G2)-DG*Lap(G2,G2y)=Fg(u2,G2,g2,c2,d2)")
    problem.add_equation("dt(g2)-Dg*Lap(g2,g2y)=-Fg(u2,G2,g2,c2,d2)")
    problem.add_equation("G2y-dy(G2)=0")
    problem.add_equation("g2y-dy(g2)=0")

    return problem

def parstrR2GAP2(pars):
    b1, b2, gamma1, gamma2, n, u01, u02, Du, Dv, c1, c2, d1, d2, Tg1, Tg2, DG, Dg = pars
    text = 'b1 {}\nb2 {}\ngamma1 {}\ngamma2 {}\nn {}\nu01 {}\nu02 {}\nDu {}\nDv {}\nc1 {}\nc2 {}\nd1 {}\nd2 {}\nTg1 {}\nTg2 {}\nDG {}\nDg {}\nT1 {}\nT2 {}\n'.format(b1, b2, gamma1, gamma2, n, u01, u02, Du, Dv, c1, c2, d1, d2, Tg1, Tg2, DG, Dg, ThssR2GAP2(pars)[0], ThssR2GAP2(pars)[1])
    return text

def parnamesR2GAP2():
    return ('b1', 'b2','gamma1', 'gamma2','n','u01', 'u02','Du','Dv', 'c1', 'c2', 'd1', 'd2', 'Tg1', 'Tg2', 'DG', 'Dg')

def icR2GAP2(pars):
    """Return homogeneous steady state of the specified system for specified parameter values.
pars: List of system specific parameters as specified in systems description."""
    b1, b2, gamma1, gamma2, n, u01, u02, Du, Dv, c1, c2, d1, d2, Tg1, Tg2, DG, Dg = pars
    T1,T2 = ThssR2GAP2(pars)
    icu1 = u01
    icv1 = T1 - u01
    icu2 = u02
    icv2 = T2 - u02
    icG1 = c1*u01*Tg1/(c1*u01+d1)
    icg1 = Tg1 - icG1
    icG2 = c2*u02*Tg2/(c2*u02+d2)
    icg2 = Tg2 - icG2
    return icu1,icv1,icu2,icv2,icG1,icg1,icG2,icg2

def ThssR2GAP2(pars):
    b1, b2, gamma1, gamma2, n, u01, u02, Du, Dv, c1, c2, d1, d2, Tg1, Tg2, DG, Dg = pars
    T1 = ((c1*(Tg1+b1+1)*u01+d1*(b1+1))*u02**n+c1*(Tg1+gamma1+b1+1)*u01+d1*(gamma1+b1+1))*u01/((u02**n*b1+b1+gamma1)*(c1*u01+d1))
    T2 = u02*((c2*(b2+Tg2+1)*u02+d2*(b2+1))*u01**n+c2*(b2+Tg2+gamma2+1)*u02+d2*(b2+gamma2+1))/((u01**n*b2+b2+gamma2)*(c2*u02+d2))
    return T1,T2

def u02R2GAP2(pars, T2):
    """Return value of homogeneous steady state of second active ROP, given parameters and desired average conentration (proportional to total amount) of second ROP.
pars: List of system specific parameters as specified in systems description. u02 value in this list is ignored.
T2: Desired average conentration (proportional to total amount) of second ROP."""
    b1, b2, gam1, gam2, n, u1, u02, Du, Dv, c1, c2, d1, d2, Tg1, Tg2, DG, Dg = pars
    u02_1 = (1/2)*(((T2*c2-d2)*b2-d2)*u1**n+(T2*c2-d2)*b2+(T2*c2-d2)*gam2+sqrt(((b2+1)**2*d2**2+2*T2*b2*c2*(b2+2*Tg2+1)*d2+T2**2*b2**2*c2**2)*u1**(2*n)+((2*(b2+1))*(b2+gam2+1)*d2**2+4*T2*c2*(b2**2+(2*Tg2+gam2+1)*b2+gam2*(Tg2+1/2))*d2+2*T2**2*b2*c2**2*(b2+gam2))*u1**n+(b2+gam2+1)**2*d2**2+2*T2*c2*(b2+gam2)*(b2+2*Tg2+gam2+1)*d2+T2**2*c2**2*(b2+gam2)**2)-d2)/(c2*((b2+Tg2+1)*u1**n+b2+Tg2+gam2+1))
    u02_2 = (1/2)*(((T2*c2-d2)*b2-d2)*u1**n+(T2*c2-d2)*b2+(T2*c2-d2)*gam2-sqrt(((b2+1)**2*d2**2+2*T2*b2*c2*(b2+2*Tg2+1)*d2+T2**2*b2**2*c2**2)*u1**(2*n)+((2*(b2+1))*(b2+gam2+1)*d2**2+4*T2*c2*(b2**2+(2*Tg2+gam2+1)*b2+gam2*(Tg2+1/2))*d2+2*T2**2*b2*c2**2*(b2+gam2))*u1**n+(b2+gam2+1)**2*d2**2+2*T2*c2*(b2+gam2)*(b2+2*Tg2+gam2+1)*d2+T2**2*c2**2*(b2+gam2)**2)-d2)/(c2*((b2+Tg2+1)*u1**n+b2+Tg2+gam2+1))
    if u02_1 < 0 and u02_2 > 0:
        return u02_2
    elif u02_1 > 0 and u02_2 < 0:
        return u02_1
    elif u02_1 < 0 and u02_2 < 0:
        raise ValueError('Cannot find positive u0_2')
    else:
        raise ValueError('Cannot distinguish between u0_2 branches')


##############################################################
## Wave pinning system + source and loss on both components ##
##############################################################
def WPSL2solver(pardict, domain):
    b = pardict['b']
    gamma = pardict['gamma']
    n = pardict['n']
    s = pardict['s']
    su = pardict['su']
    l = pardict['l']
    lv = pardict['lv']
    Du = pardict['Du']
    Dv = pardict['Dv']
    diffusiontype = pardict['diffusiontype']
    
    # Specify problem
    problem = de.IVP(domain, variables=['u', 'v','uy','vy'])

    problem.parameters['gamma'] = gamma
    problem.parameters['b'] = b
    problem.parameters['n'] = n
    problem.parameters['s'] = s
    problem.parameters['su'] = su
    problem.parameters['l'] = l
    problem.parameters['lv'] = lv
    problem.parameters['Du'] = Du
    problem.parameters['Dv'] = Dv

    problem.substitutions['Lap(a,ay)'] = 'dx(dx(a)) + dy(ay)'
    problem.substitutions['F(u,v)'] = 'b*v+v*gamma*u**n/(1+u**n)-u'
    problem.substitutions['f(u,v)'] = 'F(u,v)+su-l*u'
    problem.substitutions['g(u,v)'] = '-F(u,v)+s-lv*v'

    if diffusiontype == 'fixed':
        problem.add_equation("dt(u)-Du*Lap(u,uy)=f(u,v)")
    else:
        raise ValueError('Diffusiontype %s not implemented for %s system'%(diffusiontype,pardict['sys']))
    problem.add_equation("dt(v)-Dv*Lap(v,vy)=g(u,v)")
    problem.add_equation("uy-dy(u)=0")
    problem.add_equation("vy-dy(v)=0")
    
    return problem

def parstrWPSL2(pars):
    b, gamma, n, s, su, l, lv, Du, Dv = pars
    text = 'b {}\ngamma {}\nn {}\ns {}\nsu {}\nl {}\nlv {}\nDu {}\nDv {}\n'.format(b, gamma, n, s, su, l, lv, Du, Dv)
    return text

def parnamesWPSL2():
    return ('b','gamma','n','s','su','l','lv','Du','Dv')


#################################################
## Wave pinning system + GAP + source and loss ##
#################################################
def WPGAPSLsolver(pardict, domain):
    b = pardict['b']
    gamma = pardict['gamma']
    n = pardict['n']
    s = pardict['s']
    l = pardict['l']
    sg = pardict['sg']
    lg = pardict['lg']
    Du = pardict['Du']
    Dv = pardict['Dv']
    c = pardict['c']
    d = pardict['d']
    DG = pardict['DG']
    Dg = pardict['Dg']
    H = pardict['H']
    W = pardict['W']
    diffusiontype = pardict['diffusiontype']
    Dumin = pardict['Dumin']
    ndiff = pardict['ndiff']
    KD = pardict['KD']
    
    # Specify problem
    problem = de.IVP(domain, variables=['u', 'v','uy','vy','G','g','Gy','gy'])

    problem.parameters['gamma'] = gamma
    problem.parameters['b'] = b
    problem.parameters['n'] = n
    problem.parameters['s'] = s
    problem.parameters['l'] = l
    problem.parameters['sg'] = sg
    problem.parameters['lg'] = lg
    problem.parameters['Dv'] = Dv
    problem.parameters['c'] = c
    problem.parameters['dd'] = d
    problem.parameters['DG'] = DG
    problem.parameters['Dg'] = Dg
    if diffusiontype == 'fixed':
        problem.parameters['Du'] = Du
    elif diffusiontype == 'variable':
        problem.parameters['Du'] = getncc(domain, 'Du', Du, Dumin, ndiff, H)
        problem.parameters['dDudy'] = getncc2(domain, 'Du', Du, Dumin, ndiff, H)
    elif diffusiontype == 'yvariable':
        problem.parameters['Du'] = Du
        problem.parameters['varDu'] = getncc(domain, 'Du', Du, Dumin, ndiff, H)
        problem.parameters['dDudy'] = getncc2(domain, 'Du', Du, Dumin, ndiff, H)
    elif diffusiontype == 'constant':
        problem.parameters['Du'] = Du
        problem.parameters['Duy'] = Dumin
    else:
        raise ValueError('Diffusiontype %s not implemented for %s system'%(diffusiontype,pardict['sys']))

    problem.substitutions['Lap(a,ay)'] = 'dx(dx(a)) + dy(ay)'
    problem.substitutions['F(u,v,G)'] = 'b*v+v*gamma*u**n/(1+u**n)-u-G*u'
    problem.substitutions['f(u,v,G)'] = 'F(u,v,G)'
    problem.substitutions['minf(u,v,G)'] = '-F(u,v,G)'
    problem.substitutions['Fg(u,G,g)'] = 'c*u*g-dd*G'
    problem.substitutions['fg(u,G,g)'] = 'Fg(u,G,g)'
    problem.substitutions['minfg(u,G,g)'] = '-Fg(u,G,g)'

    if diffusiontype == 'fixed':
        problem.add_equation("dt(u)-Du*Lap(u,uy)=f(u,v,G)-l*u")
    elif diffusiontype == 'variable':
        problem.add_equation("dt(u)-Du*Lap(u,uy)-dDudy*uy=f(u,v,G)-l*u")
    elif diffusiontype == 'yvariable':
        problem.add_equation("dt(u)-Du*dx(dx(u))-varDu*dy(uy)-dDudy*uy=f(u,v,G)-l*u")
    elif diffusiontype == 'constant':
        problem.add_equation("dt(u)-Du*dx(dx(u))-Duy*dy(uy)=f(u,v,G)-l*u")
    else:
        raise ValueError('Diffusiontype %s not implemented for %s system'%(diffusiontype,pardict['sys']))
    problem.add_equation("dt(v)-Dv*Lap(v,vy)=minf(u,v,G)+s")
    problem.add_equation("uy-dy(u)=0")
    problem.add_equation("vy-dy(v)=0")
    problem.add_equation("dt(G)-DG*Lap(G,Gy)=fg(u,G,g)-lg*G")
    problem.add_equation("dt(g)-Dg*Lap(g,gy)=minfg(u,G,g)+sg")
    problem.add_equation("Gy-dy(G)=0")
    problem.add_equation("gy-dy(g)=0")

    return problem

def parstrWPGAPSL(pars):
    b, gamma, n, s, l, sg, lg, Du, Dv, c, d, DG, Dg = pars
    text = 'b {}\ngamma {}\nn {}\ns {}\nl {}\nsg {}\nlg {}\nDu {}\nDv {}\nc {}\nd {}\nDG {}\nDg {}\n'.format(b, gamma, n, s, l, sg, lg, Du, Dv,c,d,DG,Dg)
    return text

def parnamesWPGAPSL():
    return ('b','gamma','n','s','l','sg','lg','Du','Dv','c','d','DG','Dg')

def icWPGAPSL(pars):
    """Return homogeneous steady state of the specified system for specified parameter values.
pars: List of system specific parameters as specified in systems description."""
    b, gamma, n, s, l, sg, lg, Du, Dv, c, d, DG, Dg = pars
    icu = s/l
    icv = ((s/l)**n+1)*s*((l+1)*lg+sg)/(lg*((b+gamma)*(s/l)**n+b)*l)
    icG = sg/lg
    icg = sg*(d+lg)*l/(lg*c*s)
    return icu,icv,icG,icg

  
