# Supplementary material for: Small GTPase patterning: How to stabilise cluster coexistence
Source: PLoS One. 2019 Mar 7;14(3):e0213188. doi: 10.1371/journal.pone.0213188 (PMC6405054; doi:10.1371/journal.pone.0213188)
Supplement: S1 Code — (ZIP) [file pone.0213188.s015.zip › Code/TipGrowth/TipGrowth2/mkfig.bash]

#!/bin/bash
cd "${0%/*}"
python3 tipgrowth2.py
../matcont6p6/tipgrowth.bash

f=wpgap/Tg30_u00.3_cd1_Tg30
convert $f/_tmp000.png -crop +10+0 test.png
convert test.png -crop -480-0 test1.png
convert $f/_tmp005.png -crop +10+0 test.png
convert test.png -crop -480-0 test2.png
convert $f/_tmp006.png -crop +10+0 test.png
convert test.png -crop -480-0 test3.png
convert $f/_tmp200.png -crop +10+0 test.png
convert test.png -crop -0-0 test4.png
rm test.png
convert test*.png +append twopeaks.png
rm test*.png

f=wpgap/Tg10-30_u00.3_cd1
convert $f/_tmp000.png -crop +10+0 test.png
convert test.png -crop -480-0 test1.png
convert $f/_tmp030.png -crop +10+0 test.png
convert test.png -crop -480-0 test2.png
convert $f/_tmp035.png -crop +10+0 test.png
convert test.png -crop -480-0 test3.png
convert $f/_tmp038.png -crop +10+0 test.png
convert test.png -crop -480-0 test4.png
convert $f/_tmp100.png -crop +10+0 test.png
convert test.png -crop -0-0 test5.png
rm test.png
convert test*.png +append peaksplitting.png
rm test*.png

f=wpgap/Tg10-15_u00.3_cd1
convert $f/_tmp000.png -crop +10+0 test.png
convert test.png -crop -480-0 test1.png
convert $f/_tmp060.png -crop +10+0 test.png
convert test.png -crop -480-0 test2.png
convert $f/_tmp120.png -crop +10+0 test.png
convert test.png -crop -0-0 test3.png
rm test.png
convert test*.png +append peakhalving.png
rm test*.png

#Combine
spacing=500
color=White
convert ../matcont6p6/figs/wpgap/spot2/splittingPeak.png twopeaks.png +append temp1
cp peaksplitting.png temp2
convert temp1 temp2 -size ${spacing}x${spacing} xc:${color} +swap -gravity Center -background ${color} -append tipgrowth2.png
rm temp*
