# Supplementary material for: Small GTPase patterning: How to stabilise cluster coexistence
Source: PLoS One. 2019 Mar 7;14(3):e0213188. doi: 10.1371/journal.pone.0213188 (PMC6405054; doi:10.1371/journal.pone.0213188)
Supplement: S1 Code — (ZIP) [file pone.0213188.s015.zip › Code/TipGrowth/TipGrowth2/tipgrowth2.py]

# -*- coding: utf-8 -*-
from dedalusSolver import write_parfile, solve
from processOutput import plot_Tend, movie_solution, gen_frames
from systems import icWPGAP, icWPSL
import os.path

if __name__ == '__main__':
    fontsize = 100
    
    ## WPGAP simulations
    sys = 'WPGAP'
    b = 0.1
    gamma = 2
    n = 2
##    Tg = 10
    D = 0.1;
    Di = 10;
    c = 1
    d = 1
    stoptime = 1000
    measure_time = 5
    dx = 0.05
    dy = 0.05
    H = 6
    W = 6
    dt = 0.05

    yperiodic = True
    noiseseed = 91454378

    u0 = 0.3

    for Tg in [30]:
        pars = [b, gamma, n, u0, D, Di, c, d, Tg, Di, Di]
        filename = 'wpgap/Tg30_u0' + str(u0) + '_cd' + str(c) + '_Tg' + str(Tg)
        if not os.path.isfile(filename+'.pars'):
            write_parfile(sys, pars, icWPGAP(pars), measure_time, stoptime, filename, dt = dt, dx = dx, dy = dy, H = H, W = W, yperiodic = yperiodic, noiseSeed = noiseseed)
        if not os.path.isfile(filename+'.hdf5'):
            solve(filename, noiseInterval = 10)
        plot_Tend(filename, fontsize = fontsize)
        movie_solution(filename, cblabel = '[GTPase]', fontsize = fontsize, cleanup = False)
        gen_frames(filename, fontsize = fontsize, textAbove = True, axlabel = False, cblabel = '[GTPase]', ticks = False)

    ## WPGAP simulations
    sys = 'WPGAP'
    b = 0.1
    gamma = 2
    n = 2
    Tg = 10
    D = 0.1;
    Di = 10;
    c = 1
    d = 1
    stoptime = 300
    measure_time = 10
    dx = 0.05
    dy = 0.05
    H = 6
    W = 6
    dt = 0.05

    yperiodic = True
    noiseseed = 91454378

    u0 = 0.3

    addtoIC1 = [[1,3],[9.264865584242745-4.042613787596485,20]]

    pars = [b, gamma, n, u0, D, Di, c, d, Tg, Di, Di]
    filename = 'wpgap/Tg10-30_u0' + str(u0) + '_cd' + str(c)
    if not os.path.isfile(filename+'.pars'):
        write_parfile(sys, pars, icWPGAP(pars), measure_time, stoptime, filename, dt = dt, dx = dx, dy = dy, H = H, W = W, yperiodic = yperiodic, noiseSeed = noiseseed)
    if not os.path.isfile(filename+'.hdf5'):
        solve(filename, noiseInterval = 10)
        solve(filename,'file',True,1000,addtoIC1, noiseInterval = 10)
    plot_Tend(filename, fontsize = fontsize)
    movie_solution(filename, cblabel = '[GTPase]', fontsize = fontsize, cleanup = False)
    gen_frames(filename, fontsize = fontsize, textAbove = True, axlabel = False, cblabel = '[GTPase]', ticks = False)

    ## WPGAP simulations
    sys = 'WPGAP'
    b = 0.1
    gamma = 2
    n = 2
    Tg = 10
    D = 0.1;
    Di = 10;
    c = 1
    d = 1
    stoptime = 300
    measure_time = 5
    dx = 0.05
    dy = 0.05
    H = 6
    W = 6
    dt = 0.05

    yperiodic = True
    noiseseed = 91454378

    u0 = 0.3

    addtoIC1 = [[1,3],[9.264865584242745/2-4.042613787596485,5]]

    pars = [b, gamma, n, u0, D, Di, c, d, Tg, Di, Di]
    filename = 'wpgap/Tg10-15_u0' + str(u0) + '_cd' + str(c)
    if not os.path.isfile(filename+'.pars'):
        write_parfile(sys, pars, icWPGAP(pars), measure_time, stoptime, filename, dt = dt, dx = dx, dy = dy, H = H, W = W, yperiodic = yperiodic, noiseSeed = noiseseed)
    if not os.path.isfile(filename+'.hdf5'):
        solve(filename, noiseInterval = 10)
        solve(filename,'file',True,600,addtoIC1, noiseInterval = 10)
    plot_Tend(filename, fontsize = fontsize)
    movie_solution(filename, cblabel = '[GTPase]', fontsize = fontsize, cleanup = False)
    gen_frames(filename, fontsize = fontsize, textAbove = True, axlabel = False, cblabel = '[GTPase]', ticks = False)
    
