# Supplementary material for: Small GTPase patterning: How to stabilise cluster coexistence
Source: PLoS One. 2019 Mar 7;14(3):e0213188. doi: 10.1371/journal.pone.0213188 (PMC6405054; doi:10.1371/journal.pone.0213188)
Supplement: S1 Code — (ZIP) [file pone.0213188.s015.zip › Code/Bif2par/LPA/matcont6p6/SingleROPlpa.m]

%% Initialise matcont
init();

%% WP 2 Parameter LPA

ap1 = 4;
ap2 = 2;
parrange1 = [0 15]';
parrange2 = [0 6]';
n = 2;
b = 0.1;
pars = [b parrange2(2) n parrange1(1)]';
filename = strcat('figs/wp/wpLPAdefault');
if exist(strcat(filename,'.mat'),'file') ~= 2
    LPA2par(@wpsys,pars, ap1, ap2, parrange1, parrange2, filename, 0.2, true, false,0.01,1e-20)
end
plotLPA2par(filename,[0 6 0 10], false)
saveas(gcf, strcat(filename, '.svg'))
close gcf


%% WPSL 2par l
n = 2;
b = 0.1;
gamma = 2;

ap1 = 4;
ap2 = 5;
parrange1 = [0 10];
parrange2 = [0 10];
pars = [b gamma n parrange1(1) parrange2(2)]';
filename = strcat('figs/wpsl/wpslLPA2parl_gam', num2str(gamma), '_b', num2str(b));
if exist(strcat(filename,'.mat'),'file') ~= 2
    LPA2par(@wpslsys,pars, ap1, ap2, parrange1, parrange2, filename, 0.5, false, true, 0.005, 1e-20, 20)
end
axes = [0 1 0 1];
plotLPA2par(filename, axes)
xlabel('\sigma','color',[0 0 0])
ylabel('\xi','color',[0 0 0])
saveas(gcf, strcat(filename, '.svg'))
close gcf


%% WPSL 2par gamma
n = 2;
b = 0.1;
l = 0.1;

ap1 = 4;
ap2 = 2;
parrange1 = [0 10];
parrange2 = [0 5];
pars = [b parrange2(2) n parrange1(1) l]';
filename = strcat('figs/wpsl/wpslLPA2pargam_l', num2str(l), '_b', num2str(b));
if exist(strcat(filename,'.mat'),'file') ~= 2
    LPA2par(@wpslsys,pars, ap1, ap2, parrange1, parrange2, filename, 0.1, true, true, 0.01, 1e-20)
end
axes = [0 0.5 0 10];
plotLPA2par(filename, axes)
xlabel('\sigma','color',[0 0 0])
ylabel('\gamma','color',[0 0 0])
saveas(gcf, strcat(filename, '.svg'))
close gcf
