# Supplementary material for: Small GTPase patterning: How to stabilise cluster coexistence
Source: PLoS One. 2019 Mar 7;14(3):e0213188. doi: 10.1371/journal.pone.0213188 (PMC6405054; doi:10.1371/journal.pone.0213188)
Supplement: S1 Code — (ZIP) [file pone.0213188.s015.zip › Code/Bif2par/mkfig.bash]

#!/bin/bash
./LSA/LSA.bash
./LPA/matcont6p6/LPA.bash

cp LSA/figs/WP/wpLSA2par_default_T.png LSA/figs/WPSL/wpslLSA2par_sgam_default_H.png LSA/figs/WPSL/wpslLSA2par_sl_default_H.png .
cp LPA/matcont6p6/figs/wp/wpLPAdefault.svg LPA/matcont6p6/figs/wpsl/wpslLPA2pargam_l0.1_b0.1.svg LPA/matcont6p6/figs/wpsl/wpslLPA2parl_gam2_b0.1.svg .
