# Supplementary material for: Small GTPase patterning: How to stabilise cluster coexistence
Source: PLoS One. 2019 Mar 7;14(3):e0213188. doi: 10.1371/journal.pone.0213188 (PMC6405054; doi:10.1371/journal.pone.0213188)
Supplement: S1 Code — (ZIP) [file pone.0213188.s015.zip › Code/Bif2par/LSA/findzeros.m]

function aparzeros = findzeros(apars1, maxls, options, varargin)
    searchrange = 1:length(apars1);
    if ~isempty(varargin)
        searchrange = varargin{1};
    end
    aparzeros = [];
    if ~isempty(searchrange)
        maxls(maxls==-inf) = -1;
        maxlfun = griddedInterpolant(apars1,maxls);
        for ii = 1:int32(-1+(length(searchrange)-1)/(11-1)):length(searchrange)
%             apar1 = apars1(1):(apars1(end)-apars1(1))/10:apars1(end)
            apar1 = apars1(searchrange(ii));
            aparzero = fzero(@(x)maxlfun(x), apar1, options);
            %aparzero = lsqnonlin(@(x)maxlfun(x), apar1, parrange1(1), parrange1(2), options);
            if ~isnan(aparzero)
                aparzeros = [aparzeros aparzero];
            end
        end
    end
end
