# Supplementary material for: Small GTPase patterning: How to stabilise cluster coexistence
Source: PLoS One. 2019 Mar 7;14(3):e0213188. doi: 10.1371/journal.pone.0213188 (PMC6405054; doi:10.1371/journal.pone.0213188)
Supplement: S1 Code — (ZIP) [file pone.0213188.s015.zip › Code/Bif2par/LSA/Twp.m]

function Ts = Twp(pars,u0s,varargin)
    b = pars(1);
    gamma = pars(2);
    n = pars(3);
    if ~isempty(varargin)
        vpar = varargin{1};
        if vpar == 'gamma'
            gamma = varargin{2};
        elseif vpar == 'b'
            b = varargin{2};
        elseif vapr == 'n'
            n = varargin{2};
        end
    end
    Ts = u0s.*(b.*u0s.^n + gamma.*u0s.^n +u0s.^n + b + 1) ./ (b.*u0s.^n + gamma.*u0s.^n + b);
end
