# Supplementary material for: Small GTPase patterning: How to stabilise cluster coexistence
Source: PLoS One. 2019 Mar 7;14(3):e0213188. doi: 10.1371/journal.pone.0213188 (PMC6405054; doi:10.1371/journal.pone.0213188)
Supplement: S1 Code — (ZIP) [file pone.0213188.s015.zip › Code/Bif2par/LSA/JhssWPSL.m]

%% The Jacobian around the HSS for the WPSL model
function Jhss = JhssWPSL(pars)
    b = pars(1);
    gam = pars(2);
    n = pars(3);
    s = pars(4);
    l = pars(5);
    Jhss = [-(3*((-(1/3)*n+2/3)*gam+b)*(s/l)^(2*n)+3*((1/3)*b+(1/3)*gam)*(s/l)^(3*n)+3*((-(1/3)*n+1/3)*gam+b)*(s/l)^n+b)*(l+1)/(((s/l)^n+1)^2*((b+gam)*(s/l)^n+b)), b+gam*(s/l)^n/((s/l)^n+1); (((2+(-l-1)*n)*gam+3*b)*(s/l)^(2*n)+(b+gam)*(s/l)^(3*n)+((1+(-l-1)*n)*gam+3*b)*(s/l)^n+b)/(((s/l)^n+1)^2*((b+gam)*(s/l)^n+b)), -b-gam*(s/l)^n/((s/l)^n+1)];
end
