# Supplementary material for: Small GTPase patterning: How to stabilise cluster coexistence
Source: PLoS One. 2019 Mar 7;14(3):e0213188. doi: 10.1371/journal.pone.0213188 (PMC6405054; doi:10.1371/journal.pone.0213188)
Supplement: S1 Code — (ZIP) [file pone.0213188.s015.zip › Code/Bif2par/LSA/plotLSA2par.m]

function plotLSA2par(par1s, par2s, parrange1, parrange2, parname1, parname2, varargin)
%% load vararg
Hpar1s = [];
Hpar2s = [];
usecolor = true;
if ~isempty(varargin)
    Hpar1s = varargin{1};
    Hpar2s = varargin{2};
end
if length(varargin) > 2
    usecolor = varargin{3};
end

%% plotting
hold on
plot(par1s, par2s, 'k.','linewidth',5,'markersize',15)
if ~isempty(Hpar1s) && ~isempty(Hpar2s)
    if usecolor
        plot(Hpar1s, Hpar2s, 'c.','linewidth',5,'markersize',15)
    else
        plot(Hpar1s, Hpar2s, '.', 'color', [0.7 0.7 0.7],'linewidth',5,'markersize',15)
    end
end
hold off

axis([parrange1 parrange2])
scalefactor=3;
fontsizevar=11;
fontsizevar=fontsizevar*scalefactor;
xlabel(parname1,'fontsize',fontsizevar,'color',[0 0 0])
ylabel(parname2,'fontsize',fontsizevar,'color',[0 0 0])
set(gcf,'units','inches','pos',[0 0 3.1*scalefactor 2.61*scalefactor])
set(gca,'fontsize',fontsizevar,'YColor',[0 0 0],'XColor',[0 0 0],...
    'linewidth',1.5);

end
