# Supplementary material for: Small GTPase patterning: How to stabilise cluster coexistence
Source: PLoS One. 2019 Mar 7;14(3):e0213188. doi: 10.1371/journal.pone.0213188 (PMC6405054; doi:10.1371/journal.pone.0213188)
Supplement: S1 Code — (ZIP) [file pone.0213188.s015.zip › Code/Bif2par/LSA/LSA2par.m]

function [par1s, par2s, Hpar1s, Hpar2s] = LSA2par(Jhssfh, pars, ap1, ap2, parrange1, parrange2, runagain, varargin)
%% load varargin
tracehopf = false;
if ~isempty(varargin)
    tracehopf = varargin{1};
end

%%
apars2 = parrange2(1):(parrange2(2)-parrange2(1))/500:parrange2(2);
par1s = [];
par2s = [];
Hpar1s = [];
Hpar2s = [];
options = optimset('Display','off');
%options = optimoptions('lsqnonlin','Display','off');
for ii = 1:length(apars2)
    pars(ap2) = apars2(ii);
    [apars1, maxls, ~, maxlscpx] = LSA1par(Jhssfh, pars, ap1, parrange1, tracehopf);
    aparzeros = findzeros(apars1, maxls, options);
    par1s = [par1s aparzeros];
    par2s = [par2s repmat(pars(ap2),1,length(aparzeros))];
    if tracehopf
        searchrange = find(maxlscpx~=-inf);
        aparzeros = findzeros(apars1, maxlscpx, options, searchrange);
        Hpar1s = [Hpar1s aparzeros];
        Hpar2s = [Hpar2s repmat(pars(ap2),1,length(aparzeros))];
    end
end

if runagain
    [par2s2, par1s2, Hpar2s2, Hpar1s2] = LSA2par(Jhssfh, pars, ap2, ap1, parrange2, parrange1, false, tracehopf);
    par1s = [par1s par1s2];
    par2s = [par2s par2s2];
    Hpar1s = [Hpar1s Hpar1s2];
    Hpar2s = [Hpar2s Hpar2s2];
end


end
