# Supplementary material for: Small GTPase patterning: How to stabilise cluster coexistence
Source: PLoS One. 2019 Mar 7;14(3):e0213188. doi: 10.1371/journal.pone.0213188 (PMC6405054; doi:10.1371/journal.pone.0213188)
Supplement: S1 Code — (ZIP) [file pone.0213188.s015.zip › Code/Bif2par/LSA/LSAplots.m]

%% WP model
%% Plot for range of T and gamma
b = 0.1;
gamma = 2;
n = 2;
u0 = 0;
Du = 0.1;
Dv = 10;
pars = [b gamma n u0 Du Dv];
ap1 = 4;
ap2 = 2;
parrange1 = [0,1];
parrange2 = [0 10];
parname2 = '\gamma';

filename = 'figs/WP/wpLSA2par_default';
if exist(strcat(filename,'.mat'),'file') ~= 2
    [u0s, gammas, Hu0s, Hgammas] = LSA2par(@JhssWP, pars, ap1, ap2, parrange1, parrange2, true, true);
    save(strcat(filename, '.mat'), 'u0s', 'gammas', 'Hu0s', 'Hgammas')
else
    load(strcat(filename, '.mat'), 'u0s', 'gammas', 'Hu0s', 'Hgammas')
end
Ts = Twp(pars,u0s,'gamma',gammas);
plotLSA2par(Ts, gammas, [0,6], parrange2, 'T', parname2)
saveas(gcf, strcat(filename, '_T.png'))
close gcf


%% WPSL
%% Plot for range of sigmas and gammas
b = 0.1;
gamma = 2;
n = 2;
s = 0.1;
l = 0.1;
Du = 0.1;
Dv = 10;
pars = [b gamma n s l Du Dv];
ap1 = 4;
ap2 = 2;
parrange1 = [0,0.1];
parrange2 = [0 10];
parname1 = '\sigma';
parname2 = '\gamma';

filename = 'figs/WPSL/wpslLSA2par_sgam_default';
if exist(strcat(filename,'.mat'),'file') ~= 2
    [sigmas, gammas, Hsigmas, Hgammas] = LSA2par(@JhssWPSL, pars, ap1, ap2, parrange1, parrange2, true, true);
    save(strcat(filename, '.mat'), 'sigmas', 'gammas', 'Hsigmas', 'Hgammas')
else
    load(strcat(filename, '.mat'), 'sigmas', 'gammas', 'Hsigmas', 'Hgammas')
end
plotLSA2par(sigmas, gammas, parrange1, parrange2, parname1, parname2)
saveas(gcf, strcat(filename, '.png'))
close gcf
plotLSA2par(sigmas, gammas, parrange1, parrange2, parname1, parname2, Hsigmas, Hgammas)
saveas(gcf, strcat(filename, '_H.png'))
close gcf

%% Plot for range of sigmas and ls
b = 0.1;
gamma = 2;
n = 2;
s = 0.1;
l = 0.1;
Du = 0.1;
Dv = 10;
pars = [b gamma n s l Du Dv];
ap1 = 4;
ap2 = 5;
parrange1 = [0,1];
parrange2 = [0.01 1];
parname1 = '\sigma';
parname2 = '\xi';

filename = 'figs/WPSL/wpslLSA2par_sl_default';
if exist(strcat(filename,'.mat'),'file') ~= 2
    [sigmas, gammas, Hsigmas, Hgammas] = LSA2par(@JhssWPSL, pars, ap1, ap2, parrange1, parrange2, true, true);
    save(strcat(filename,'.mat'), 'sigmas', 'gammas', 'Hsigmas', 'Hgammas')
else
    load(strcat(filename,'.mat'), 'sigmas', 'gammas', 'Hsigmas', 'Hgammas')
end
plotLSA2par(sigmas, gammas, parrange1, parrange2, parname1, parname2)
saveas(gcf, strcat(filename, '.png'))
close gcf
plotLSA2par(sigmas, gammas, parrange1, parrange2, parname1, parname2, Hsigmas, Hgammas)
saveas(gcf, strcat(filename, '_H.png'))
close gcf
