# Supplementary material for: Small GTPase patterning: How to stabilise cluster coexistence
Source: PLoS One. 2019 Mar 7;14(3):e0213188. doi: 10.1371/journal.pone.0213188 (PMC6405054; doi:10.1371/journal.pone.0213188)
Supplement: S1 Code — (ZIP) [file pone.0213188.s015.zip › Code/Bif2par/LSA/JhssWP.m]

%% The Jacobian around the HSS for the WP model
function Jhss = JhssWP(pars)
    b = pars(1);
    gam = pars(2);
    n = pars(3);
    u0 = pars(4);
    Jhss = [(((n-2)*gam-3*b)*u0^(2*n)+(-b-gam)*u0^(3*n)+((n-1)*gam-3*b)*u0^n-b)/((1+u0^n)^2*((b+gam)*u0^n+b)), b+gam*u0^n/(1+u0^n); (((-n+2)*gam+3*b)*u0^(2*n)+(b+gam)*u0^(3*n)+((-n+1)*gam+3*b)*u0^n+b)/((1+u0^n)^2*((b+gam)*u0^n+b)), -b-gam*u0^n/(1+u0^n)];
end
