# Supplementary material for: Small GTPase patterning: How to stabilise cluster coexistence
Source: PLoS One. 2019 Mar 7;14(3):e0213188. doi: 10.1371/journal.pone.0213188 (PMC6405054; doi:10.1371/journal.pone.0213188)
Supplement: S1 Code — (ZIP) [file pone.0213188.s015.zip › Code/Bif2par/LSA/LSA1par.m]

function [apars, maxls, ksqlmaxs, maxlscpx] = LSA1par(Jhssfh, pars, ap, parrange, varargin)
%% Compute Jacobian matrix at HSS
tracehopf = false;
if ~isempty(varargin)
    tracehopf = varargin{1};
end

apars = parrange(1):(parrange(2)-parrange(1))/1000:parrange(2);
ksqlmaxs = zeros(1,length(apars));
maxls = zeros(1,length(apars));
if tracehopf
    maxlscpx = zeros(1,length(apars));
else
    maxlscpx = [];
end
for ii = 1:length(apars)
    pars(ap) = apars(ii);
    Du = pars(end-1);
    Dv = pars(end);
    Jpars = pars(1:end-2);
    Jhss = Jhssfh(Jpars);
    fu = Jhss(1,1);
    fv = Jhss(1,2);
    gu = Jhss(2,1);
    gv = Jhss(2,2);
    ksq = (-sqrt(-Du*Dv*fv*gu*(Du+Dv)^2)+(fu-gv)*Dv*Du)/(Du*Dv*(Du-Dv));
    ksqlmaxs(ii) = ksq;
    maxl = -(1/2)*ksq*Du-(1/2)*ksq*Dv+(1/2)*fu+(1/2)*gv+(1/2)*sqrt(Du^2*ksq^2-2*Du*Dv*ksq^2+Dv^2*ksq^2-2*Du*fu*ksq+2*Du*gv*ksq+2*Dv*fu*ksq-2*Dv*gv*ksq+fu^2-2*fu*gv+4*fv*gu+gv^2);
    maxls(ii) = real(maxl);
    if tracehopf
        if (fu-gv)^2+4*fv*gu < 0
            maxlscpx(ii) = 0.5*(fu+gv);
        else
            maxlscpx(ii) = -inf;
        end
    end
end


% %% Determine growth modes for discreet wave numbers possible on geometry
% cks = 0:ksqmax/1000:ksqmax;
% % set pars
% apar = axlim(1);
% pars(ap) = apar;
% Jpars = pars(1:end-2);
% Du = pars(end-1);
% Dv = pars(end);
% D = [Du 0; 0 Dv];
% Jhss = Jhssfh(Jpars);
% contlambdas = zeros(2,length(cks));
% for ii = 1:length(cks)
%     ksq = cks(ii);
%     contlambdas(:,ii) = eig(Jhss - ksq*D);
% end
% 
% l1 = contlambdas(1,:);
% l2 = contlambdas(2,:);
% [maxRelrealbranch1, ksqi1] = max(l1(imag(l1)==0));
% [maxRelrealbranch2, ksqi2] = max(l2(imag(l2)==0));
% ls = {l1, l2};
% ksqis = [ksqi1 ksqi2];
% [maxRelrealbranch, branch] = max([maxRelrealbranch1, maxRelrealbranch2]);
% temp = cks(imag(ls{branch})==0);
% ksq = temp((ksqis(branch)));
% 
% apars = 0:axlim(2)/1000:axlim(2);
% maxRels = zeros(length(apars),1);
% maxRelksqs = zeros(length(apars),1);
% for jj = 1:length(apars)
%     % set pars
%     pars(ap) = apars(jj);
%     Jpars = pars(1:end-2);
%     Du = pars(end-1);
%     Dv = pars(end);
%     D = [Du 0; 0 Dv];
%     Jhss = Jhssfh(Jpars);
%     % set ksqs around current ksq
%     cks = max(0,ksq-0.01):0.02/1000:(ksq+0.01);
%     contlambdas = zeros(2,length(cks));
%     for ii = 1:length(cks)
%         ksq = cks(ii);
%         contlambdas(:,ii) = eig(Jhss - ksq*D);
%     end
%     l1 = contlambdas(1,:);
%     l2 = contlambdas(2,:);
%     [maxRelrealbranch1, ksqi1] = max(l1(imag(l1)==0));
%     [maxRelrealbranch2, ksqi2] = max(l2(imag(l2)==0));
%     ls = {l1, l2};
%     ksqis = [ksqi1 ksqi2];
%     [maxRelrealbranch, branch] = max([maxRelrealbranch1, maxRelrealbranch2]);
%     temp = cks(imag(ls{branch})==0);
%     ksq = temp((ksqis(branch)));
%     maxRels(jj) = maxRelrealbranch;
%     maxRelksqs(jj) = ksq;
% end


% 
% %% Plot
% hold on
% plot(apars,maxRels,'color',[0 0.5 0],'linewidth',3)
% plot([apars(1) apars(end)],[0 0],'color',[0 0 0],'linewidth',2)
% hold off
% axis(axlim)
% scalefactor=3;
% fontsizevar=11;
% fontsizevar=fontsizevar*scalefactor;
% xlabel(parname,'fontsize',fontsizevar,'color',[0 0 0])
% ylabel('max(Re(\lambda))','fontsize',fontsizevar,'color',[0 0 0])
% set(gcf,'units','inches','pos',[0 0 3.1*scalefactor 2.61*scalefactor])
% set(gca,'fontsize',fontsizevar,'YColor',[0 0 0],'XColor',[0 0 0],...
%     'linewidth',1.5);

end
