# Supplementary material for: Small GTPase patterning: How to stabilise cluster coexistence
Source: PLoS One. 2019 Mar 7;14(3):e0213188. doi: 10.1371/journal.pone.0213188 (PMC6405054; doi:10.1371/journal.pone.0213188)
Supplement: S1 Code — (ZIP) [file pone.0213188.s015.zip › Code/Movies/Movies/mkzips.bash]

#!/bin/bash
python change_names.py
rm *.zip
zip S1_video ModelSims/*.avi
zip S2_video WPtransient/*.avi
zip S3_video HopfTests/*.avi
zip S4_video WPTv/*.avi
zip S5_video WPTT/*.avi
zip S6_video TipGrowth/*.avi
