# Supplementary material for: Small GTPase patterning: How to stabilise cluster coexistence
Source: PLoS One. 2019 Mar 7;14(3):e0213188. doi: 10.1371/journal.pone.0213188 (PMC6405054; doi:10.1371/journal.pone.0213188)
Supplement: S1 Code — (ZIP) [file pone.0213188.s015.zip › Code/Movies/Movies/change_names.py]

#!/usr/bin/python
import re
import os


pattern = r'(.*)_var0.avi'
matcher = re.compile(pattern)

dirs = [name for name in os.listdir(".") if os.path.isdir(name)]

for d in dirs:
    if d != 'old':
        for f in os.listdir(d):
            match = matcher.match(f)
            if match != None:
                name = match.group(1)
                oldpath = d + '/' + f
                newpath = d + '/' + name + '.avi'
                os.rename(oldpath,newpath)


pattern1 = r'.*(SL).*\.avi'
pattern2 = r'SL'
matcher1 = re.compile(pattern1)
matcher2 = re.compile(pattern2)

dirs = [name for name in os.listdir(".") if os.path.isdir(name)]

for d in dirs:
    if d != 'old':
        for f in os.listdir(d):
            match = matcher1.match(f)
            if match != None:
                new = matcher2.sub('T',f)
                oldpath = d + '/' + f
                newpath = d + '/' + new
                os.rename(oldpath,newpath)
