# Supplementary material for: Small GTPase patterning: How to stabilise cluster coexistence
Source: PLoS One. 2019 Mar 7;14(3):e0213188. doi: 10.1371/journal.pone.0213188 (PMC6405054; doi:10.1371/journal.pone.0213188)
Supplement: S1 Code — (ZIP) [file pone.0213188.s015.zip › Code/Movies/simmovies.py]

# -*- coding: utf-8 -*-
from dedalusSolver import write_parfile, solve
from processOutput import plot_Tend, movie_solution
from systems import ThssWP, ThssWPGAP, u02R2, ThssR2, u02R2GAP1, ThssR2GAP1, u02R2GAP2, ThssR2GAP2, icWPSLv, shssWPSLv
import os.path

if __name__ == '__main__':
    ntickscb = 5
    fontsize = 100
    nn = 0
    
    ## WP simulations
    sys = 'WP'
    b = 0.1;
    gamma = 2;
    n = 2;
    D = 0.1;
    Di = 10;
    dt = 0.5
    stoptime = 100000
    measure_time = 400
    dx = 0.2
    dy = 0.2
    H = 100
    W = 60
    noiseseed = 6843147
    yperiodic = False
    for u0 in [0.3,0.6,0.85]:
        nn += 1
        pars = [b, gamma, n, u0, D, Di]
        filename = '../Sims/wp/Tsweep/Tend' + str(stoptime) + '_u0' + str(u0) + '_T' + str(ThssWP(pars))
        T = ThssWP(pars)
        outname = 'Movies/ModelSims/WP_T_%.2f'%(T)
        movie_solution(filename, outname = outname, ticks = False, cblabel = '[GTPase]')

    ## WP simulations transient behaviour
    sys = 'WP'
    b = 0.1;
    gamma = 2;
    n = 2;
    D = 0.1;
    Di = 10;
    dt = 0.5
    stoptime = 2000
    measure_time = 10
    dx = 0.2
    dy = 0.2
    H = 100
    W = 60
    noiseseed = 6843147
    yperiodic = False
    for u0 in [0.3,0.6,0.85]:
        nn += 1
        pars = [b, gamma, n, u0, D, Di]
        filename = '../Sims/wp/transient/Tend' + str(stoptime) + '_u0' + str(u0) + '_T' + str(ThssWP(pars))
        if not os.path.isfile(filename+'.pars'):
            write_parfile(sys, pars, icWP(pars), measure_time, stoptime, filename, dt = dt, dx = dx, dy = dy, H = H, W = W, yperiodic = yperiodic, noiseSeed = noiseseed)
        if not os.path.isfile(filename+'.hdf5'):
            solve(filename)
        T = ThssWP(pars)
        outname = 'Movies/WPtransient/wp_T'+str(T)
        caption = '$T = %.2f$'%T
##        plot_Tend(filename, cblabel = '[GTPase]', fontsize = fontsize, ticks = False, caption = caption, outname = outname, ntickscb = ntickscb, notext = True, printTend = False, cbticks = False)
##        plot_Tend(filename,1)
        movie_solution(filename, outname = outname, ticks = False, cblabel = '[GTPase]', variableColorBar = True)


    ## 2ROP simulations
    sys = 'R2'
    b = 0.1;
    gamma = 2;
    n = 2;
    l = 0.1
    D = 0.1;
    Di = 10;
    dt = 0.2
    measure_time = 400
    stoptimes = [80000, 120000, 100000]
    dx = 0.25
    dy = 0.25
    H = 100
    W = 60
    noiseseed = 6843147
    yperiodic = False
    T2 = 5
    u01s = [1.2, 2, 3]
    
    for ii in [0,1,2]:
        nn += 1
        stoptime = stoptimes[ii]
        u01 = u01s[ii]
        pars = [b, b, gamma, gamma, n, u01, 0, D, Di]
        u02 = u02R2(pars, T2)
        pars = [b, b, gamma, gamma, n, u01, u02, D, Di]
        filename = '../Sims/mi/T1sweep/u01_' + str(u01)
        T1 = ThssR2(pars)[0]
        outname = 'Movies/ModelSims/MI_T1_%.2f'%(T1)
        nn += 1
        movie_solution(filename, outname = outname, ticks = False, cblabel = '[GTPase]')
##        outname = 'Movies/M%d_MI_T1_%.2f_GTPase2'%(nn,T1)
##        movie_solution(filename, variable = 2, outname = outname, ticks = False)

    ## WPSL simulations
    sys = 'WPSL'
    b = 0.1;
    gamma = 2;
    n = 2;
    l = 0.1
    D = 0.1;
    Di = 10;
    dt = 0.5
    measure_time = 400
    stoptime = 80000
    dx = 0.2
    dy = 0.2
    H = 100
    W = 60
    noiseseed = 6843147
    yperiodic = False
    for s in [0.03, 0.06, 0.08]:
        nn += 1
        pars = [b, gamma, n, s, l, D, Di]
        filename = '../Sims/wpsl/sSweep/s_' + str(s)
        outname = 'Movies/ModelSims/WPSL_sigma_%.2f'%(s)
        movie_solution(filename, outname = outname, ticks = False, cblabel = '[GTPase]')

    ## R2SL simulations
    sys = 'R2SL'
    b = 0.1;
    gamma = 2;
    n = 2;
    l = 0.1
    D = 0.1;
    Di = 10;
    dt = 0.2
    stoptimes = [80000, 80000, 120000, 120000]
    measure_time = 400
    dx = 0.2
    dy = 0.2
    H = 100
    W = 60
    yperiodic = False
    noiseseed = 6843147
    s1s = [0.2, 0.4, 0.2, 0.35]
    s2s = [0.2, 0.2, 0.4, 0.4]

    for ii in [0,1,2,3]:
        nn += 1
        s1 = s1s[ii]
        s2 = s2s[ii]
        stoptime = stoptimes[ii]
        pars = [b, b, gamma, gamma, n, s1, s2, l, l, D, Di]
        filename = '../Sims/misl/sSweep/s1_' + str(s1) + '_s2_' + str(s2) + '_dxy' + str(dx) + '_dt' + str(dt)
        outname = 'Movies/ModelSims/MISL_sigma1_%.2f_sigma2_%.2f'%(s1,s2)
        nn += 1
        movie_solution(filename, outname = outname, ticks = False, cblabel = '[GTPase]')
##        outname = 'Movies/M%d_MISL_sigma1_%.2f_sigma2_%.2f_GTPase2'%(nn,s1,s2)
##        movie_solution(filename, variable = 2, outname = outname, ticks = False)

    ## WPGAP simulations
    sys = 'WPGAP'
    b = 0.1
    gamma = 2
    n = 2
    Tg = 10
    D = 0.1*10;
    Di = 10*10;
    c = 1
    d = 1
    stoptimes = [50000, 100000, 50000]
    measure_time = 400
    dx = 0.25
    dy = 0.25
    H = 100
    W = 60
    dt = 0.2

    yperiodic = False
    noiseseed = 6843147

    u0s = [0.3, 0.6, 0.8]

    for ii in [0,1,2]:
        nn += 1
        stoptime = stoptimes[ii]
        u0 = u0s[ii]
        pars = [b, gamma, n, u0, D, Di, c, d, Tg, Di, Di]
        filename = '../Sims/wpgap/Tsweep/D10_u0' + str(u0) + '_cd' + str(c) + '_Tg' + str(Tg)
        T = ThssWPGAP(pars)
        DG=Di
        outname = 'Movies/ModelSims/WPGAP_DG%.0f_T_%.2f'%(DG, T)
        movie_solution(filename, outname = outname, ticks = False, cblabel = '[GTPase]')

    ## WPGAP simulations lower DG
    sys = 'WPGAP'
    b = 0.1
    gamma = 2
    n = 2
    Tg = 10
    D = 0.1*10;
    Di = 10*10;
    DG = 40
    c = 1
    d = 1
    stoptimes = [10000,15000,10000]
    measure_time = 200
    dx = 0.2
    dy = 0.2
    H = 100
    W = 60
    dt = 0.1

    yperiodic = False
    noiseseed = 6843147

    u0s = [0.3, 0.6, 0.75]

    for ii in [0,1,2]:
        nn += 1
        stoptime = stoptimes[ii]
        u0 = u0s[ii]
        pars = [b, gamma, n, u0, D, Di, c, d, Tg, DG, Di]
        filename = '../Sims/wpgap/MidDG/D10_u0' + str(u0) + '_cd' + str(c) + '_Tg' + str(Tg)
        T = ThssWPGAP(pars)
        outname = 'Movies/ModelSims/WPGAP_DG%.0f_T_%.2f'%(DG, T)
        movie_solution(filename, outname = outname, ticks = False, cblabel = '[GTPase]')

    # R2GAP1 simulations
    sys = 'R2GAP1'
    b = 0.1
    gamma = 2
    n = 2
    Tg = 10
    D = 0.1*4;
    Di = 10*4;
    c = 1
    d = 1
    stoptimes = [120000, 50000, 50000]
    measure_time = 500
    dx = 0.25
    dy = 0.25
    H = 100
    W = 60
    dt = 0.2
    yperiodic = False
    stopdiff = 0
    T2 = 5

    noiseseed = 6843147

    u01s = [1.5, 2, 2.5]

    for ii in [0,1,2]:
        nn += 1
        u01 = u01s[ii]
        stoptime = stoptimes[ii]
        pars = [b, b, gamma, gamma, n, u01, 0, D, Di, c, d, Tg, Di, Di]
        u02 = u02R2GAP1(pars, T2)
        pars = [b, b, gamma, gamma, n, u01, u02, D, Di, c, d, Tg, Di, Di]
        filename = '../Sims/migap1/T1sweep/u01' + str(u01) + '_T2' + str(T2) + '_cd' + str(c) + '_Tg' + str(Tg)
        T1 = ThssR2GAP1(pars)[0]
        outname = 'Movies/ModelSims/MIGAP1_T1_%.2f'%(T1)
        nn += 1
        movie_solution(filename, outname = outname, ticks = False, cblabel = '[GTPase]')
##        outname = 'Movies/M%d_MIGAP1_T1_%.2f_GTPase2'%(nn,T1)
##        movie_solution(filename,2, outname = outname, ticks = False)

    # R2GAP2 simulations
    sys = 'R2GAP2'
    b = 0.1
    gamma = 2
    n = 2
    Tg = 10
    D = 0.1*10;
    Di = 10*10;
    c = 1
    d = 1
    stoptime = 60000
    measure_time = 400
    dx = 0.25
    dy = 0.25
    H = 100
    W = 60
    dt = 0.1
    yperiodic = False
    stopdiff = 0
    T2 = 20

    noiseseed = 6843147

    for u01 in [1.2, 1.5, 2.5]:
        nn += 1
        pars = [b, b, gamma, gamma, n, u01, 0, D, Di, c, c, d, d, Tg, Tg, Di, Di]
        u02 = u02R2GAP2(pars, T2)
        pars = [b, b, gamma, gamma, n, u01, u02, D, Di, c, c, d, d, Tg, Tg, Di, Di]
        filename = '../Sims/migap2/T1sweep/u01' + str(u01) + '_T2' + str(T2) + '_cd' + str(c) + '_Tg' + str(Tg)
        T1 = ThssR2GAP2(pars)[0]
        outname = 'Movies/ModelSims/MIGAP2_T1_%.2f'%(T1)
        nn += 1
        movie_solution(filename, outname = outname, ticks = False, cblabel = '[GTPase]')
##        outname = 'Movies/M%d_MIGAP2_T1_%.2f_GTPase2'%(nn,T1)
##        movie_solution(filename,2, outname = outname, ticks = False)


    ################
    ## Hopf tests ##
    ################
        
    ## WPGAP simulations Hopf-test
    sys = 'WPGAP'
    b = 0.1
    gamma = 2
    n = 2
    Tg = 100
    D = 0.1*40;
    Di = 10*40;
    c = 1
    d = 1
    stoptime = 20000
    measure_time = 200
    H = 100
    W = 60
    dxys = [0.5, 0.2, 0.25, 0.5, 0.5]
    dts = [0.5, 0.2, 0.5, 0.2, 0.1]

    yperiodic = False
    noiseseed = 6843147
    N = 10
    M = 10
    perturbationPars = ['p4',N,M]

    u0 = 0.5

    for ii in [4]:
        nn += 1
        dt = dts[ii]
        dx = dxys[ii]
        dy = dx
        pars = [b, gamma, n, u0, D, Di, c, d, Tg, Di, Di]
        filename = 'Hopftest/D40_u0' + str(u0) + '_cd' + str(c) + '_Tg' + str(Tg) + '_dx' + str(dx) + '_dt' + str(dt)
        if not os.path.isfile(filename+'.pars'):
            write_parfile(sys, pars, icWPGAP(pars), measure_time, stoptime, filename, dt = dt, dx = dx, dy = dy, H = H, W = W, yperiodic = yperiodic, noiseSeed = noiseseed, perturbationPars = perturbationPars)
        if not os.path.isfile(filename+'.hdf5'):
            solve(filename)
        T = ThssWPGAP(pars)
        outname = 'Movies/HopfTests/WPGAP'
        movie_solution(filename, outname = outname, ticks = False, cblabel = '[GTPase]')

    ## WPSL simulations high l
    sys = 'WPSL'
    b = 0.1;
    gamma = 2;
    n = 2;
    l = 1
    D = 0.1;
    Di = 10;
    dts = [0.2]
    measure_time = 200
    stoptime = 40000
    dxy = [0.2]
    H = 100
    W = 60
    noiseseed = 6843147
    yperiodic = False
    s = 0.4

    N = 10
    M = 10
    perturbationPars = ['p4',N,M]
    
    for ii in [0]:
        nn += 1
        dx = dxy[ii]
        dy = dx
        dt = dts[ii]
        pars = [b, gamma, n, s, l, D, Di]
        filename = 'Hopftest/l_' + str(l) + '_s_' + str(s) + '_dt' + str(dt) + '_dxy' + str(dx)
        if not os.path.isfile(filename+'.pars'):
            write_parfile(sys, pars, icWPSL(pars), measure_time, stoptime, filename, dt = dt, dx = dx, dy = dy, H = H, W = W, yperiodic = yperiodic, noiseSeed = noiseseed, perturbationPars = perturbationPars)
        if not os.path.isfile(filename+'.hdf5'):
            solve(filename)
        outname = 'Movies/HopfTests/WPSL'
        movie_solution(filename, outname = outname, ticks = False, cblabel = '[GTPase]')

    ###########
    ## WPSLv ##
    ###########
        
    ## WPSLv simulations
    sys = 'WPSLv'
    b = 0.1;
    gamma = 2;
    n = 2;
    l = 0.1
    D = 0.1;
    Di = 10;
    dt = 0.2
    measure_time = 5
    stoptime = 600
    dx = 0.2
    dy = 0.2
    H = 100
    W = 60
    noiseseed = 6843147
    yperiodic = False
    for u0 in [0.5]:
        nn += 1
        pars = [b, gamma, n, 0, l, D, Di]
        s = shssWPSLv(pars,u0)
        pars = [b, gamma, n, s, l, D, Di]
        filename = '../WPSLv/wpslv/unstableHSS/s_' + str(s)
        if not os.path.isfile(filename+'.pars'):
            write_parfile(sys, pars, icWPSLv(pars,u0), measure_time, stoptime, filename, dt = dt, dx = dx, dy = dy, H = H, W = W, yperiodic = yperiodic, noiseSeed = noiseseed)
        if not os.path.isfile(filename+'.hdf5'):
            solve(filename)
        outname = 'Movies/WPSLv/WPSLv'
        movie_solution(filename, outname = outname, cmin = 0, cmax = 1.5, ticks = False, cblabel = '[GTPase]')

    ############
    ## WPSLSL ##
    ############
    sys = 'WPSL2'
    b = 0.1;
    gamma = 2;
    n = 2;
    l = 0.1
    D = 0.1;
    Di = 10;
    dt = 0.5
    measure_time = 100
    stoptime = 100000
    dx = 0.2
    dy = 0.2
    H = 100
    W = 60
    noiseseed = 6843147
    yperiodic = False

    su = 0
    
    sss = [0.155,0.16,0.165]
    u0s = [0.3146, 0.5000, 0.6024]
    v0s = [1.2354, 1.1000, 1.0476]
    
    for ii in [0]:
        s = sss[ii]
        u0 = u0s[ii]
        v0 = v0s[ii]
        pars = [b, gamma, n, s, su, l, l, D, Di]
        filename = '../WPSLSL/wpslsl/s_' + str(s)
        if not os.path.isfile(filename+'.pars'):
            write_parfile(sys, pars, (u0,v0), measure_time, stoptime, filename, dt = dt, dx = dx, dy = dy, H = H, W = W, yperiodic = yperiodic, noiseSeed = noiseseed)
        if not os.path.isfile(filename+'.hdf5'):
            solve(filename)
        outname = 'Movies/WPSLSL/WPSLSL'
        movie_solution(filename, outname = outname, ticks = False, cblabel = '[GTPase]')

    ######################
    ## Tipgrowth movies ##
    ######################

    fontsize = 100
    
    ## WPGAP simulations peak smaller and larger
    sys = 'WPGAP'
    b = 0.1
    gamma = 2
    n = 2
    Tg = 10
    D = 0.1;
    Di = 10;
    c = 1
    d = 1
    stoptime = 300
    measure_time = 5
    dx = 0.05
    dy = 0.05
    H = 6
    W = 6
    dt = 0.05

    yperiodic = True
    noiseseed = 91454378

    u0 = 0.3

    nn += 1

    pars = [b, gamma, n, u0, D, Di, c, d, Tg, Di, Di]
    filename = '../TipGrowth/TipGrowth1/wpgap/Tg10-13-10_u0' + str(u0) + '_cd' + str(c)
    outname = 'Movies/TipGrowth/WPGAP_pulse'
    movie_solution(filename, outname = outname, cblabel = '[GTPase]', fontsize = fontsize, cleanup = False, ticks = False)


    ## WPSL simulations
    sys = 'WPSL'
    b = 0.1;
    gamma = 2;
    n = 2;
    l = 0.1
    D = 0.1;
    Di = 10;
    dt = 0.05
    measure_time = 10
    stoptime = 500
    dx = 0.05
    dy = 0.05
    H = 10
    W = 10
    noiseseed = 91454378
    yperiodic = True
    
    for s in [0.03]:
        nn += 1
        pars = [b, gamma, n, s, l, D, Di]
        filename = '../TipGrowth/TipGrowth1/wpsl/contl0.1-0.13-0.1_s' + str(s) + '_dt' + str(dt) + '_dxy' + str(dx)
        outname = 'Movies/TipGrowth/WPSL_pulse'
        movie_solution(filename, outname = outname, cblabel = '[GTPase]', fontsize = fontsize, cleanup = False, ticks = False)

    ## WPGAP simulations disappearing and reappearing peak
    sys = 'WPGAP'
    b = 0.1
    gamma = 2
    n = 2
    Tg = 10
    D = 0.1;
    Di = 10;
    c = 1
    d = 1
    stoptime = 300
    measure_time = 5
    dx = 0.05
    dy = 0.05
    H = 6
    W = 6
    dt = 0.05

    yperiodic = True
    noiseseed = 91454378

    u0 = 0.3

    nn += 1

    pars = [b, gamma, n, u0, D, Di, c, d, Tg, Di, Di]
    filename = '../TipGrowth/TipGrowth1/wpgap/Tg10-13-15-10_u0' + str(u0) + '_cd' + str(c)
    outname = 'Movies/TipGrowth/WPGAP_disappearance'
    movie_solution(filename, outname = outname, cblabel = '[GTPase]', fontsize = fontsize, cleanup = False, ticks = False)

    ## WPSL simulations
    sys = 'WPSL'
    b = 0.1;
    gamma = 2;
    n = 2;
    l = 0.1
    D = 0.1;
    Di = 10;
    dt = 0.05
    measure_time = 10
    stoptime = 500
    dx = 0.05
    dy = 0.05
    H = 10
    W = 10
    noiseseed = 91454378
    yperiodic = True
    
    for s in [0.03]:
        nn += 1
        pars = [b, gamma, n, s, l, D, Di]
        filename = '../TipGrowth/TipGrowth1/wpsl/contl0.1-0.13-0.15-0.1_s' + str(s) + '_dt' + str(dt) + '_dxy' + str(dx)
        outname = 'Movies/TipGrowth/WPSL_disappearance'
        movie_solution(filename, outname = outname, cblabel = '[GTPase]', fontsize = fontsize, cleanup = False, ticks = False)


    ## WPGAP simulations
    sys = 'WPGAP'
    b = 0.1
    gamma = 2
    n = 2
##    Tg = 10
    D = 0.1;
    Di = 10;
    c = 1
    d = 1
    stoptime = 1000
    measure_time = 5
    dx = 0.05
    dy = 0.05
    H = 6
    W = 6
    dt = 0.05

    yperiodic = True
    noiseseed = 91454378

    u0 = 0.3

    for Tg in [30]:
        nn += 1
        pars = [b, gamma, n, u0, D, Di, c, d, Tg, Di, Di]
        filename = '../TipGrowth/TipGrowth2/wpgap/Tg30_u0' + str(u0) + '_cd' + str(c) + '_Tg' + str(Tg)
        outname = 'Movies/TipGrowth/WPGAP_twospots'
        movie_solution(filename, outname = outname, cblabel = '[GTPase]', fontsize = fontsize, cleanup = False, ticks = False)

    ## WPGAP simulations
    sys = 'WPGAP'
    b = 0.1
    gamma = 2
    n = 2
    Tg = 10
    D = 0.1;
    Di = 10;
    c = 1
    d = 1
    stoptime = 300
    measure_time = 10
    dx = 0.05
    dy = 0.05
    H = 6
    W = 6
    dt = 0.05

    yperiodic = True
    noiseseed = 91454378

    u0 = 0.3

    nn += 1
    
    pars = [b, gamma, n, u0, D, Di, c, d, Tg, Di, Di]
    filename = '../TipGrowth/TipGrowth2/wpgap/Tg10-30_u0' + str(u0) + '_cd' + str(c)
    outname = 'Movies/TipGrowth/WPGAP_tipsplit'
    movie_solution(filename, outname = outname, cblabel = '[GTPase]', fontsize = fontsize, cleanup = False, ticks = False)

    

    
