# Supplementary material for: Small GTPase patterning: How to stabilise cluster coexistence
Source: PLoS One. 2019 Mar 7;14(3):e0213188. doi: 10.1371/journal.pone.0213188 (PMC6405054; doi:10.1371/journal.pone.0213188)
Supplement: S1 Code — (ZIP) [file pone.0213188.s015.zip › Code/modelNames.txt]

Legend to old model names

R2=MI
twoRop=MI

WPSL=WPT

MISL=MIT
R2SL=MIT
twoRopSL=MIT

R2GAP1=MIGAP1

R2GAP2=MIGAP2

MISLSL=MITT=model with turnover of active and inactive GTPase

MISLv=MITv=model with turnover of inactive GTPase
