# Supplementary material for: Small GTPase patterning: How to stabilise cluster coexistence
Source: PLoS One. 2019 Mar 7;14(3):e0213188. doi: 10.1371/journal.pone.0213188 (PMC6405054; doi:10.1371/journal.pone.0213188)
Supplement: S1 Code — (ZIP) [file pone.0213188.s015.zip › Code/WPSLSL/mkfig.bash]

#!/bin/bash
python3 WPSLSLsims.py
cp wpslsl/s_0.155_var0.png ./WPSLSLsim.png
cp ../LPA1par/wpslslLPAdefault.png .
cp ../ODEsims/figs/WPSL/supp/*.svg .
