# Supplementary material for: Small GTPase patterning: How to stabilise cluster coexistence
Source: PLoS One. 2019 Mar 7;14(3):e0213188. doi: 10.1371/journal.pone.0213188 (PMC6405054; doi:10.1371/journal.pone.0213188)
Supplement: S1 Code — (ZIP) [file pone.0213188.s015.zip › Code/WPSLSL/WPSLSLsims.py]

# -*- coding: utf-8 -*-
from dedalusSolver import write_parfile, solve
from processOutput import plot_Tend, movie_solution
from systems import icWP, icWPSL, ThssWP, icASDM, icWPGAP
import os.path

if __name__ == '__main__':
    fontsize = 80
    
    ## WPSLSL simulations
    sys = 'WPSL2'
    b = 0.1;
    gamma = 2;
    n = 2;
    l = 0.1
    D = 0.1;
    Di = 10;
    dt = 0.5
    measure_time = 100
    stoptime = 100000
    dx = 0.2
    dy = 0.2
    H = 100
    W = 60
    noiseseed = 6843147
    yperiodic = False

    su = 0
    
    sss = [0.155,0.16,0.165]
    u0s = [0.3146, 0.5000, 0.6024]
    v0s = [1.2354, 1.1000, 1.0476]
    
    for ii in [0]:
        s = sss[ii]
        u0 = u0s[ii]
        v0 = v0s[ii]
        pars = [b, gamma, n, s, su, l, l, D, Di]
        filename = 'wpslsl/s_' + str(s)
        if not os.path.isfile(filename+'.pars'):
            write_parfile(sys, pars, (u0,v0), measure_time, stoptime, filename, dt = dt, dx = dx, dy = dy, H = H, W = W, yperiodic = yperiodic, noiseSeed = noiseseed)
        if not os.path.isfile(filename+'.hdf5'):
            solve(filename)
        plot_Tend(filename, axlabel = False, caption = '', ticks = False, cblabel = '[GTPase]', textAbove = True, fontsize = fontsize)
##        movie_solution(filename)
