# Supplementary material for: Small GTPase patterning: How to stabilise cluster coexistence
Source: PLoS One. 2019 Mar 7;14(3):e0213188. doi: 10.1371/journal.pone.0213188 (PMC6405054; doi:10.1371/journal.pone.0213188)
Supplement: S1 Code — (ZIP) [file pone.0213188.s015.zip › Code/LPA2par/mkfig.bash]

#!/bin/bash
./matcont6p6/LPA.bash

cp matcont6p6/figs/wpgap/*.svg matcont6p6/figs/wpgapDG/*.svg matcont6p6/figs/r2/*b0.1.svg .
cp matcont6p6/figs/r2sl/*.svg matcont6p6/figs/r2gap1/*.svg matcont6p6/figs/r2gap2/*.svg .

#spacing=200
#color=White
#convert temp* -size ${spacing}x${spacing} xc:${color} +swap -gravity Center -background ${color} -append #LPA2par.png

#rm temp*
