# Supplementary material for: Small GTPase patterning: How to stabilise cluster coexistence
Source: PLoS One. 2019 Mar 7;14(3):e0213188. doi: 10.1371/journal.pone.0213188 (PMC6405054; doi:10.1371/journal.pone.0213188)
Supplement: S1 Code — (ZIP) [file pone.0213188.s015.zip › Code/LPA2par/matcont6p6/LPA.bash]

#!/bin/bash
cd "${0%/*}"
#matlab -nodisplay -nodesktop -r "run SingleROPlpa.m; run twoROPlpa.m; exit"
matlab -nodesktop -r "run SingleROPlpa.m; run twoROPlpa.m; exit"
