# Supplementary material for: Small GTPase patterning: How to stabilise cluster coexistence
Source: PLoS One. 2019 Mar 7;14(3):e0213188. doi: 10.1371/journal.pone.0213188 (PMC6405054; doi:10.1371/journal.pone.0213188)
Supplement: S1 Code — (ZIP) [file pone.0213188.s015.zip › Code/LPA2par/matcont6p6/twoROPlpa.m]

%% Initialise matcont
init();

%% two ROPs 2 pars
b = 0;
n = 2;
gamma = 2;
ap1 = 1;
ap2 = 2;
parrange1 = [0 5]';
parrange2 = [0 3]';
pars = [parrange1(2),parrange2(2),b,b,gamma,gamma,n]';
filename = strcat('figs/r2/twoROPLPA_b', num2str(b));
if exist(strcat(filename,'.mat'),'file') ~= 2
    LPA2par(@twoROPsys,pars, ap1, ap2, parrange1, parrange2, filename, 0.1, true,false,0.01,1e-20)
end
axes = [0 10 0 10];
plotLPA2par(filename, axes, true)
xlabel('T_1','color',[0 0 0])
ylabel('T_2','color',[0 0 0])
saveas(gcf, strcat(filename, '.svg'))
close gcf


%% 2 pars b=0.1
b = 0.1;
n = 2;
gamma = 2;
ap1 = 1;
ap2 = 2;
parrange1 = [0 15]';
parrange2 = [0 15]';
pars = [parrange1(2),parrange2(2),b,b,gamma,gamma,n]';
filename = strcat('figs/r2/twoROPLPA_b',num2str(b));
if exist(strcat(filename,'.mat'),'file') ~= 2
    LPA2par(@twoROPsys,pars, ap1, ap2, parrange1, parrange2, filename, 0.5, true, false, 0.01, 1e-20)
end
axes = [0 26 0 26];
plotLPA2par(filename,axes)
xlabel('T_1','color',[0 0 0])
ylabel('T_2','color',[0 0 0])
saveas(gcf, strcat(filename,'.svg'))
close gcf


%% 2 ROPs + SL
%% 2ROPSL 2 pars b=0.1
n = 2;
b = 0.1;
gamma = 2;
l = 0.1;

ap1 = 6;
ap2 = 7;
parrange1 = [0 0.45]';
parrange2 = [0 0.45]';
pars = [b,b,gamma,gamma,n,parrange1(2),parrange2(2),l,l]';
filename = strcat('figs/r2sl/twoROPLPA');
if exist(strcat(filename,'.mat'),'file') ~= 2
    LPA2par(@twoROPSLsys,pars, ap1, ap2, parrange1, parrange2, filename, 0.5, true, false, 0.01, 1e-20)
end
axes = [0 1.2 0 1.2];
plotLPA2par(filename, axes)
xlabel('\sigma_1','color',[0 0 0])
ylabel('\sigma_2','color',[0 0 0])
saveas(gcf, strcat(filename,'.svg'))
close gcf


%% 2ROP1GAP
%% 2 pars c=d=1
b = 0.1;
n = 2;
gamma = 2;
Tg = 10;
c = 1;
d = 1;
ap1 = 6;
ap2 = 7;
parrange1 = [0 80]';
parrange2 = [0 13]';
pars = [b,b,gamma,gamma,n,parrange1(2),parrange2(2),Tg,c,d]';
filename = strcat('figs/r2gap1/R2GAPLPA');
if exist(strcat(filename,'.mat'),'file') ~= 2
    LPA2par(@r2gap1sys,pars, ap1, ap2, parrange1, parrange2, filename, 1, true, false, 0.01, 1e-20)
end
axes = [0 200 0 25];
plotLPA2par(filename, axes)
xlabel('T_1','color',[0 0 0])
ylabel('T_2','color',[0 0 0])
saveas(gcf, strcat(filename,'.svg'))
close gcf


%% 2ROP2GAP
%% 2ROP2GAP 2par
b = 0.1;
gamma = 2;
n = 2;
Tg = 10;
c = 1;
d = 1;

ap1 = 5;
ap2 = 6;
parrange1 = [0 100]';
parrange2 = [0 100]';
pars = [b,b,gamma,gamma,parrange1(2),parrange2(2),Tg,Tg,c,c,d,d,n]';
filename = strcat('figs/r2gap2/R2GAP2LPA');
if exist(strcat(filename,'.mat'),'file') ~= 2
    LPA2par(@r2gap2sys,pars, ap1, ap2, parrange1, parrange2, filename, 2, true, false, 0.1, 1e-25)
end
axes = [0 200 0 200];
plotLPA2par(filename, axes)
xlabel('T_1','color',[0 0 0])
ylabel('T_2','color',[0 0 0])

saveas(gcf, strcat(filename,'.svg'))
close gcf


%% 2ROPs + SL
%% xi = 1
n = 2;
b = 0.1;
gamma = 2;
l = 1;

ap1 = 6;
ap2 = 7;
parrange1 = [0 4.5]';
parrange2 = [0 4.5]';
pars = [b,b,gamma,gamma,n,parrange1(2),parrange2(2),l,l]';
filename = strcat('figs/r2sl/twoROPLPA_b',num2str(b),'_xi_',num2str(l));
if exist(strcat(filename,'.mat'),'file') ~= 2
    LPA2par(@twoROPSLsys,pars, ap1, ap2, parrange1, parrange2, filename, 0.5, true, false, 0.01, 1e-20)
end
axes = [0 12 0 12];
plotLPA2par(filename, axes)
xlabel('\sigma_1/\xi','color',[0 0 0])
ylabel('\sigma_2/\xi','color',[0 0 0])
saveas(gcf, strcat(filename,'.svg'))
close gcf
