# Supplementary material for: Small GTPase patterning: How to stabilise cluster coexistence
Source: PLoS One. 2019 Mar 7;14(3):e0213188. doi: 10.1371/journal.pone.0213188 (PMC6405054; doi:10.1371/journal.pone.0213188)
Supplement: S1 Code — (ZIP) [file pone.0213188.s015.zip › Code/LPA2par/matcont6p6/twoROPlpa2.m]

%% Initialise matcont
init();

%% MISL other xis
%% 2ROPSL 2 pars b=0.1 xi=0.2
n = 2;
b = 0.1;
gamma = 2;
l = 0.2;

ap1 = 6;
ap2 = 7;
parrange1 = [0 0.9]';
parrange2 = [0 0.9]';
pars = [b,b,gamma,gamma,n,parrange1(2),parrange2(2),l,l]';
filename = strcat('figs/r2sl/twoROPLPA_b',num2str(b),'_xi_',num2str(l));
if exist(strcat(filename,'.mat'),'file') ~= 2
    LPA2par(@twoROPSLsys,pars, ap1, ap2, parrange1, parrange2, filename, 0.5, true, false, 0.01, 1e-20)
end
axes = [0 2.4 0 2.4];
plotLPA2par(filename, axes)
xlabel('\sigma_1','color',[0 0 0])
ylabel('\sigma_2','color',[0 0 0])
saveas(gcf, strcat(filename,'.svg'))
close gcf

%% 2ROPSL 2 pars b=0.1 xi=0.05
n = 2;
b = 0.1;
gamma = 2;
l = 0.05;

ap1 = 6;
ap2 = 7;
parrange1 = [0 0.225]';
parrange2 = [0 0.225]';
pars = [b,b,gamma,gamma,n,parrange1(2),parrange2(2),l,l]';
filename = strcat('figs/r2sl/twoROPLPA_b',num2str(b),'_xi_',num2str(l));
if exist(strcat(filename,'.mat'),'file') ~= 2
    LPA2par(@twoROPSLsys,pars, ap1, ap2, parrange1, parrange2, filename, 0.5, true, false, 0.01, 1e-20)
end
axes = [0 0.6 0 0.6];
plotLPA2par(filename, axes)
xlabel('\sigma_1','color',[0 0 0])
ylabel('\sigma_2','color',[0 0 0])
saveas(gcf, strcat(filename,'.svg'))
close gcf

%% Plot all
b = 0.1;
axs = [0 2.4 0 2.4];
splitbistable = false;
tracehopf = true;
usecolor = false;
colors = {[0 0 0], [0.4 0.4 0.4], [0.7 0.7 0.7]};
holdon = true;
hold on
xis = [0.05 0.1 0.2];
h = zeros(length(colors), 1);
legendtext = {};
for ii = 1:length(xis)
    l = xis(ii);
    color = colors{ii};
    if l ~= 0.1
        filename = strcat('figs/r2sl/twoROPLPA_b',num2str(b),'_xi_',num2str(l));
        if exist(strcat(filename,'.mat'),'file') == 2
            plotLPA2par(filename, axs, splitbistable, tracehopf, usecolor, color, holdon)
            hold on
        end
    else
        filename = strcat('figs/r2sl/twoROPLPA');
        if exist(strcat(filename,'.mat'),'file') == 2
            plotLPA2par(filename, axs, splitbistable, tracehopf, usecolor, color, holdon)
            hold on
        end
    end
    h(ii) = plot(NaN,NaN,'color',color,'linewidth', 4);
    legendtext{ii} = ['\xi = ', num2str(l)];
end
hold off
xlabel('\sigma_1','color',[0 0 0])
ylabel('\sigma_2','color',[0 0 0])
legend(h, legendtext);
fig = gcf;
fig.Renderer = 'painters';
filename = strcat('figs/r2sl/twoROPLPA_b',num2str(b),'_multi_xi');
saveas(gcf, strcat(filename,'.svg'))
close gcf
