# Supplementary material for: Small GTPase patterning: How to stabilise cluster coexistence
Source: PLoS One. 2019 Mar 7;14(3):e0213188. doi: 10.1371/journal.pone.0213188 (PMC6405054; doi:10.1371/journal.pone.0213188)
Supplement: S1 Code — (ZIP) [file pone.0213188.s015.zip › Code/LPA2par/matcont6p6/wpgapDGsys.m]

function out = wpgapDGsys
out{1} = @init;
out{2} = @fun_eval;
out{3} = [];
out{4} = [];
out{5} = [];
out{6} = [];
out{7} = [];
out{8} = [];
out{9} = [];

% --------------------------------------------------------------------------
function dydt = fun_eval(t,kmrgd,T,b,gam,n,bg,dg,Tg)
dydt=[b*(T-kmrgd(2))+(T-kmrgd(2))*gam*kmrgd(1)^n/(1+kmrgd(1)^n)-kmrgd(1)-kmrgd(3)*kmrgd(1);
b*(T-kmrgd(2))+(T-kmrgd(2))*gam*kmrgd(2)^n/(1+kmrgd(2)^n)-kmrgd(2)-kmrgd(4)*kmrgd(2);
bg*kmrgd(1)*(Tg-kmrgd(4))-dg*kmrgd(3);
bg*kmrgd(2)*(Tg-kmrgd(4))-dg*kmrgd(4);];

% --------------------------------------------------------------------------
function [tspan,y0,options] = init
y0=[0,0,0,0];
tspan = [0 10];

% --------------------------------------------------------------------------
function jac = jacobian(t,kmrgd,T,b,gam,n,bg,dg,Tg)
% --------------------------------------------------------------------------
function jacp = jacobianp(t,kmrgd,T,b,gam,n,bg,dg,Tg)
% --------------------------------------------------------------------------
function hess = hessians(t,kmrgd,T,b,gam,n,bg,dg,Tg)
% --------------------------------------------------------------------------
function hessp = hessiansp(t,kmrgd,T,b,gam,n,bg,dg,Tg)
%---------------------------------------------------------------------------
function tens3  = der3(t,kmrgd,T,b,gam,n,bg,dg,Tg)
%---------------------------------------------------------------------------
function tens4  = der4(t,kmrgd,T,b,gam,n,bg,dg,Tg)
%---------------------------------------------------------------------------
function tens5  = der5(t,kmrgd,T,b,gam,n,bg,dg,Tg)
