# Supplementary material for: Small GTPase patterning: How to stabilise cluster coexistence
Source: PLoS One. 2019 Mar 7;14(3):e0213188. doi: 10.1371/journal.pone.0213188 (PMC6405054; doi:10.1371/journal.pone.0213188)
Supplement: S1 Code — (ZIP) [file pone.0213188.s015.zip › Code/LPA2par/matcont6p6/SingleROPlpa.m]

%% Initialise matcont
init();

%% WPGAP model
%% 2par T+Tg
n = 2;
b = 0.1;
gamma = 2;
c = 1;
d = 1;

ap1 = 4;
ap2 = 7;
parrange1 = [0 20]';
parrange2 = [0 20]';
pars = [b gamma n parrange1(1) c d parrange2(2)]';
filename = strcat('figs/wpgap/wpgapLPAdefault');
if exist(strcat(filename,'.mat'),'file') ~= 2
    LPA2par(@wpgapsys,pars, ap1, ap2, parrange1, parrange2, filename, 0.5, true, true, 0.01, 1e-20)
end
plotLPA2par(filename)
xlabel('T','color',[0 0 0])
ylabel('T_g','color',[0 0 0])
axis([0 15 0 30])
saveas(gcf, strcat(filename, '.svg'))
close gcf

%% WPGAP low DG
%% 2par T+Tg
n = 2;
b = 0.1;
gamma = 2;
c = 1;
d = 1;

ap1 = 1;
ap2 = 7;
parrange1 = [0 4]';
parrange2 = [0 0.1]';
pars = [parrange1(1),b,gamma,n,c,d,parrange2(2)]';
filename = strcat('figs/wpgapDG/wpgapDGLPA');
if exist(strcat(filename,'.mat'),'file') ~= 2
    LPA2par(@wpgapDGsys,pars, ap1, ap2, parrange1, parrange2, filename, 0.5, true, false, 0.01, 1e-20)
end
plotLPA2par(filename)
xlabel('T','color',[0 0 0])
ylabel('T_g','color',[0 0 0])
axis([0 4 0 1.5])
saveas(gcf, strcat(filename, '.svg'))
close gcf
