# Supplementary material for: Small GTPase patterning: How to stabilise cluster coexistence
Source: PLoS One. 2019 Mar 7;14(3):e0213188. doi: 10.1371/journal.pone.0213188 (PMC6405054; doi:10.1371/journal.pone.0213188)
Supplement: S1 Code — (ZIP) [file pone.0213188.s015.zip › Code/LPA2par/matcont6p6/plotLPA2par.m]

function plotLPA2par(filename, varargin)
%%
%%%%% Plotting script.  x=continuation info  f=eigenvalues %%%%
%%%%%%%%%%%%%%%%%%%%%%%%%%%%%%%%%%%%%%%%%%%%%%%%%%%%%%%%%%%%%%%
load(strcat(filename,'.mat'),'bp1','bp2','lp3','lp4','hp5','hp6')

axes = [-inf inf -inf inf];
splitbistable = false;
tracehopf = true;
usecolor = true;
color = false;
holdon = false;
if ~isempty(varargin)
    axes = varargin{1};
end
if length(varargin) > 1
    splitbistable = varargin{2};
end
if length(varargin) > 2
    tracehopf = varargin{3};
end
if length(varargin) > 3
    usecolor = varargin{4};
end
if length(varargin) > 4
    color = varargin{5};
end
if length(varargin) > 5
    holdon = varargin{6};
end

if ~holdon
    figure();
end
if ~isempty(lp3) && ~isempty(lp4)
    if usecolor
        plot(lp3(end-1,:),lp3(end,:), '--r', lp4(end-1,:),lp4(end,:), '--r', 'linewidth', 4)
    elseif length(color) > 1
        plot(lp3(end-1,:),lp3(end,:), '--', lp4(end-1,:),lp4(end,:), 'color', color, 'linewidth', 4)
    else
        plot(lp3(end-1,:),lp3(end,:), '--k', lp4(end-1,:),lp4(end,:), '--k', 'linewidth', 4)
    end 
end
hold on
if tracehopf && ~isempty(hp5) && ~isempty(hp6)
    if usecolor
        plot(hp5(end-2,:),hp5(end-1,:), 'c', hp6(end-2,:),hp6(end-1,:), 'c', 'linewidth', 4)
    elseif length(color) > 1
        plot(hp5(end-2,:),hp5(end-1,:), hp6(end-2,:),hp6(end-1,:), 'color', color, 'linewidth', 4)
    else
        plot(hp5(end-2,:),hp5(end-1,:), hp6(end-2,:),hp6(end-1,:), 'color', [0.7 0.7 0.7], 'linewidth', 4)
    end
end
if ~isempty(bp1) && ~isempty(bp2)
    
    if splitbistable
        T1 = bp1(size(bp1,1)-1,:);
        T2 = bp2(size(bp2,1)-1,:);
        g1 = bp1(size(bp1,1),:);
        g2 = bp2(size(bp2,1),:);
        if min(g2) < g2(1)
            [~, mini] = min(g2);
            g1 = [flip(g2(1:mini)) g1];
            g2 = g2(mini+1:end);
            T1 = [flip(T2(1:mini)) T1];
            T2 = T2(mini+1:end);
        elseif min(g1) < g1(1)
            [~, mini] = min(g1);
            g2 = [flip(g1(1:mini)) g2];
            g1 = g1(mini+1:end);
            T2 = [flip(T1(1:mini)) T2];
            T1 = T1(mini+1:end);
        end
        [g1, index] = unique(g1);
        T1 = T1(index);
        [g2, index] = unique(g2);
        T2 = T2(index);
    
        %split in bistable and unstable parts
        bg1 = g1(:, T1 > interp1(g2,T2,g1));
        bT1 = T1(:, T1 > interp1(g2,T2,g1));
        ug1 = g1(:, T1 < interp1(g2,T2,g1));
        uT1 = T1(:, T1 < interp1(g2,T2,g1));
        bg2 = g2(:, T2 < interp1(g1,T1,g2));
        bT2 = T2(:, T2 < interp1(g1,T1,g2));
        ug2 = g2(:, T2 > interp1(g1,T1,g2));
        uT2 = T2(:, T2 > interp1(g1,T1,g2));
        
        plot(bT1,bg1, '.b', bT2,bg2, '.b', 'markersize', 12)
        plot(uT1,ug1, '.k', uT2,ug2, '.k', 'markersize', 12)
    elseif length(color) > 1
        plot(bp1(end-1,:),bp1(end,:), bp2(end-1,:),bp2(end,:), 'color', color, 'linewidth', 4)
    else
        plot(bp1(end-1,:),bp1(end,:), 'k', bp2(end-1,:),bp2(end,:), 'k', 'linewidth', 4)
    end
end
if ~holdon
    hold off
end


axis(axes)
scalefactor=3;
fontsizevar=11;
fontsizevar=fontsizevar*scalefactor;

xlabel('T','fontsize',fontsizevar,'color',[0 0 0])
ylabel('\gamma','fontsize',fontsizevar,'color',[0 0 0])
set(gcf,'units','inches','pos',[0 0 3.1*scalefactor 2.61*scalefactor])
set(gca,'fontsize',fontsizevar,'YColor',[0 0 0],'XColor',[0 0 0],...
    'linewidth',1.5);
box(gca,'off')
