# Supplementary material for: Small GTPase patterning: How to stabilise cluster coexistence
Source: PLoS One. 2019 Mar 7;14(3):e0213188. doi: 10.1371/journal.pone.0213188 (PMC6405054; doi:10.1371/journal.pone.0213188)
Supplement: S1 Code — (ZIP) [file pone.0213188.s015.zip › Code/WPSLv/wpslvsims.py]

# -*- coding: utf-8 -*-
from dedalusSolver import write_parfile, solve
from processOutput import gen_frames
from systems import icWPSLv, shssWPSLv
import os.path

if __name__ == '__main__':
    fontsize = 80
    
    ## WPSLv simulations
    sys = 'WPSLv'
    b = 0.1;
    gamma = 2;
    n = 2;
    l = 0.1
    D = 0.1;
    Di = 10;
    dt = 0.2
    measure_time = 5
    stoptime = 600
    dx = 0.2
    dy = 0.2
    H = 100
    W = 60
    noiseseed = 6843147
    yperiodic = False
    for u0 in [0.5]:
        pars = [b, gamma, n, 0, l, D, Di]
        s = shssWPSLv(pars,u0)
        pars = [b, gamma, n, s, l, D, Di]
        filename = 'wpslv/unstableHSS/s_' + str(s)
        if not os.path.isfile(filename+'.pars'):
            write_parfile(sys, pars, icWPSLv(pars,u0), measure_time, stoptime, filename, dt = dt, dx = dx, dy = dy, H = H, W = W, yperiodic = yperiodic, noiseSeed = noiseseed)
        if not os.path.isfile(filename+'.hdf5'):
            solve(filename)
        gen_frames(filename, caption = '', axlabel = False, ticks = False, cblabel = '[GTPase]', textAbove = True, cmin = 0, cmax = 1.5, fontsize = fontsize)
        
