# Supplementary material for: Small GTPase patterning: How to stabilise cluster coexistence
Source: PLoS One. 2019 Mar 7;14(3):e0213188. doi: 10.1371/journal.pone.0213188 (PMC6405054; doi:10.1371/journal.pone.0213188)
Supplement: S1 Code — (ZIP) [file pone.0213188.s015.zip › Code/WPSLv/processOutput.py]

# -*- coding: utf-8 -*-
import sys
# add path to dedalus installation
sys.path.append('/home/bas/dedalus')
import numpy as np
from numpy import array
import matplotlib.pyplot as plt
from dedalus.extras import plot_tools
from mpl_toolkits import axes_grid1
import os
import h5py
from matplotlib import ticker


def plot_Tend(filename, variable = 0, plotD = False, cmap='coolwarm', fontsize = 50, ticks = True, outname = None, cmin = None, cmax = None, printTend = True, caption = None, cblabel = None, ntickscb = None, notext = False, textAbove = False, cbticks = True, axlabel = True):
    """Plot the concentration at the last time point stored.
filename: name of datafile (without extension)
variable: number of the variable to plot (default = 0; active form of first ROP)
plotD: set to True if diffusiontype is 'yvariable' to plot the diffusion coefficient
cmap: Specify matplotlib colormap to use for the plot
fontsize: Specify the fontsize of the labels and axis numbers
ticks: If True, display ticks on the x and y axes
outname: Filename for the output figure. Default: same as filename data
cmin: Minimum of colorbar range. Default: lowest value
cmax: Maximum of colorbar range. Default: highest value"""
    # Load data
    try:
        f = h5py.File(filename + '.hdf5','r')
        x = f['x'][:]
        y = f['y'][:]
        t_list = f['t'][:]
        endstates = f['states_m' + str(len(t_list))][:]
        f.close()
        u_array = endstates[variable]
    except OSError:
        data = np.load(filename + '.npz')
        x = data['x']
        y = data['y']
        t_list = data['t']
        u_list = data['u']
        v_list = data['v']
        data.close()
        u_array = np.array(u_list[len(u_list)-1])

    # Time label
    if printTend:
        textlabel = '$t = %.0f$'%t_list[-1]
        if caption:
            textlabel = caption + '\n' + textlabel
    else:
        textlabel = ''
        if caption:
            textlabel = caption

    # Colorbar limits
    if cmin == None:
        cmin = u_array.min()
    if cmax == None:
        cmax = u_array.max()

    # Output filename
    if outname == None:
        outname = filename

    # Build space and time meshes
    xmesh, ymesh = plot_tools.quad_mesh(x=x[:,0], y=y[0,:])
    
    # Plot
    if plotD:
        f = h5py.File(filename + '.hdf5','r')
        try:
            D = f['D'][:]
            f.close()
        except KeyError:
            f.close()
            raise ValueError('No diffusion data stored')
        plot_solution_D(xmesh, ymesh, u_array, cmin, cmax, y, D, textlabel, outname + '_var' + str(variable), cmap = cmap, fontsize = fontsize, ticks = ticks)
    else:
        plot_solution(xmesh, ymesh, u_array, cmin, cmax, textlabel, outname + '_var' + str(variable), cmap = cmap, fontsize = fontsize, ticks = ticks, caption = caption, cblabel = cblabel, ntickscb = ntickscb, notext = notext, printTend = printTend, textAbove = textAbove, cbticks = cbticks, axlabel = axlabel)

def gen_frames(filename, variable = 0, plotD = False, cmap='coolwarm', fontsize = 50, caption = None, printTend = True, cblabel = None, notext = False, textAbove = False, cbticks = True, axlabel = True, ticks = True, cmin = None, cmax = None):
    # Load data
    try:
        f = h5py.File(filename + '.hdf5','r')
        xstart = f['xstart'][:]
        ystart = f['ystart'][:]
        x = f['x'][:]
        y = f['y'][:]
        t_list = f['t'][:]
        states0 = f['states_m1'][:]
        endstates = f['states_m' + str(len(t_list))][:]
        f.close()
        u_array0 = states0[variable]
        u_arrayend = endstates[variable]
        useold = False
    except OSError:
        data = np.load(filename + '.npz')
        xstart = data['xstart']
        ystart = data['ystart']
        x = data['x']
        y = data['y']
        t_list = data['t']
        u_list = data['u']
        v_list = data['v']
        data.close()
        u_array0 = np.array(u_list[0])
        useold = True

    # Build space and time meshes
    xmesh0, ymesh0 = plot_tools.quad_mesh(x=xstart[:,0], y=ystart[0,:])

    # Time label
    if printTend:
        textlabel = '$t = 0$'
        if caption:
            textlabel = caption + '\n' + textlabel
    else:
        textlabel = ''
        if caption:
            textlabel = caption
    
    # Set up plot
    os.system('mkdir ' + filename)
    if useold:
        if cmin != None:
            umin = cmin
        else:
            umin = min([i.min() for i in u_list])
        if cmax != None:
            umax = cmax
        else:
            umax = max([i.max() for i in u_list])
    else:
        if cmin != None:
            umin = cmin
        else:
            umin = u_arrayend.min()
        if cmax != None:
            umax = cmax
        else:
            umax = u_arrayend.max()
    fname = '_tmp0000'
    if plotD:
        f = h5py.File(filename + '.hdf5','r')
        try:
            D = f['D'][:]
            f.close()
        except KeyError:
            f.close()
            raise ValueError('No diffusion data stored')
        plot_solution_D(xmesh0, ymesh0, u_array0, umin, umax, y, D, textlabel, filename+'/'+fname, cmap = cmap, fontsize = fontsize)
    else:
        plot_solution(xmesh0, ymesh0, u_array0, umin, umax, textlabel, filename+'/'+fname, cmap = cmap, fontsize = fontsize, caption = caption, cblabel = cblabel, notext = notext, printTend = printTend, textAbove = textAbove, cbticks = cbticks, axlabel = axlabel, ticks = ticks)
    files = [fname]

    # Build space and time meshes
    xmesh, ymesh = plot_tools.quad_mesh(x=x[:,0], y=y[0,:])
    
    for i in range(1, len(t_list)):
        if useold:
            u_array = np.array(u_list[i])
        else:
            f = h5py.File(filename + '.hdf5','r')
            states = f['states_m' + str(i+1)][:]
            f.close()
            u_array = states[variable]
        # Time label
        if printTend:
            textlabel = '$t = %.0f$'%t_list[i]
            if caption:
                textlabel = caption + '\n' + textlabel
        else:
            textlabel = ''
            if caption:
                textlabel = caption
        fname = '_tmp%04d' % i
        print('Saving frame', fname)
        if plotD:
            plot_solution_D(xmesh, ymesh, u_array, umin, umax, y, D, textlabel, filename+'/'+fname, cmap = cmap, fontsize = fontsize)
        else:
            plot_solution(xmesh, ymesh, u_array, umin, umax, textlabel, filename+'/'+fname, cmap = cmap, fontsize = fontsize, caption = caption, cblabel = cblabel, notext = notext, printTend = printTend, textAbove = textAbove, cbticks = cbticks, axlabel = axlabel, ticks = ticks)
        files.append(fname)

    return files

def movie_solution(filename, variable = 0, filetype = 'avi', plotD = False, cmap = 'coolwarm', fontsize = 50, cleanup = True, caption = None, printTend = True, cblabel = None, outname = None, cmin = None, cmax = None, ticks = True):
    """Make movie of all stored data points in a data file.
filename: name of datafile (without extension)
variable: number of the variable to plot (default = 0; active form of first ROP)
filetype: filetype of movie to be made (either 'avi' or 'mpg')
plotD: set to True if diffusiontype is 'yvariable' to plot the diffusion coefficient
cmap: Specify matplotlib colormap to use for the movie
fontsize: Specify the fontsize of the labels and axis numbers
cleanup: If False, temporary image files corresponding to the frames of the movie will not be removed after the movie has been generated"""
    files = gen_frames(filename, variable, plotD, cmap, fontsize, caption = caption, printTend = printTend, cblabel = cblabel, cmin = cmin, cmax = cmax, ticks = ticks)
    fps = 15
    if outname == None:
        outname = filename
    if filetype == 'mpg':
        if plotD:
            os.system("mencoder 'mf://" + filename + "/_tmp*_D.png' -mf type=png:fps="+str(fps)+" -ovc lavc -lavcopts vcodec=wmv2 -oac copy -o "+outname+'_var'+str(variable)+"_D.mpg")
        else:
            os.system("mencoder 'mf://" + filename + "/_tmp*.png' -mf type=png:fps="+str(fps)+" -ovc lavc -lavcopts vcodec=wmv2 -oac copy -o "+outname+'_var'+str(variable)+".mpg")
    elif filetype == 'avi':
        if plotD:
            os.system("mencoder 'mf://" + filename + "/_tmp*_D.png' -mf type=png:fps="+str(fps)+" -ovc lavc -lavcopts vcodec=msmpeg4v2:vbitrate=3000:vhq -oac copy -o "+outname+'_var'+str(variable)+"_D.avi")
        else:
            os.system("mencoder 'mf://" + filename + "/_tmp*.png' -mf type=png:fps="+str(fps)+" -ovc lavc -lavcopts vcodec=msmpeg4v2:vbitrate=3000:vhq -oac copy -o "+outname+'_var'+str(variable)+".avi")

    if cleanup:
        # cleanup
        for fname in files:
            if plotD:
                os.remove(filename+'/'+fname+'_D.png')
            else:
                os.remove(filename+'/'+fname+'.png')
        os.rmdir(filename)


def add_colorbar(im, aspect=20, pad_fraction=0.5, **kwargs):
    """Add a vertical color bar to an image plot."""
    divider = axes_grid1.make_axes_locatable(im.axes)
    width = axes_grid1.axes_size.AxesY(im.axes, aspect=1./aspect)
    pad = axes_grid1.axes_size.Fraction(pad_fraction, width)
    current_ax = plt.gca()
    cax = divider.append_axes("right", size=width, pad=pad)
##    cax = divider.append_axes("left", size=width, pad=pad)
    plt.sca(current_ax)
    return im.axes.figure.colorbar(im, cax=cax, **kwargs)
    
def plot_solution(xmesh, ymesh, u_array, umin, umax, textlabel, filename, cmap='coolwarm', fontsize = 50, ticks = True, caption = False, cblabel = None, ntickscb = None, printTend = True, notext = False, textAbove = False, cbticks = True, axlabel = True):
    plt.gcf().clear()
    params = {'legend.fontsize': 'xx-large',
        'axes.labelsize': 'xx-large',
         'axes.titlesize':'xx-large',
         'xtick.labelsize':'xx-large',
         'ytick.labelsize':'xx-large'}
    plt.rcParams.update(params)
    fig = plt.figure()
    im = plt.pcolormesh(xmesh, ymesh, u_array.T, cmap=cmap)
    ax = fig.gca()
    if printTend and caption:
        plt.title(textlabel, fontsize = fontsize, y = 1.07, x = 0.8)
    elif (printTend and textAbove) or caption:
        plt.title(textlabel, fontsize = fontsize, y = 1.02, x = 0.5)
    elif printTend:
        ax.text(0.04, 1-0.07*fontsize/50, textlabel, transform=ax.transAxes, fontsize = fontsize)
    cb = add_colorbar(im)
    if ntickscb:
        tick_locator = ticker.MaxNLocator(nbins=5)
        cb.locator = tick_locator
        cb.update_ticks()
    plt.axis(plot_tools.pad_limits(xmesh, ymesh))
    plt.clim(umin,umax)
    plt.gca().set_aspect('equal', adjustable='box')
    if axlabel and not notext:
        plt.xlabel('$x$', fontsize = fontsize)
        plt.ylabel('$y$', fontsize = fontsize)
    if not notext and cblabel:
        cb.set_label(cblabel, fontsize = fontsize, rotation = 270, labelpad = 120)
    if not notext and ticks:
        ax.tick_params(axis='y', which='major', labelsize=fontsize, labelrotation = 90)
        ax.tick_params(axis='x', which='major', labelsize=fontsize)
    else:
        ax.set_xticks([])
        ax.set_yticks([])
    if cbticks:
        cb.ax.tick_params(axis='both', which='major', labelsize=fontsize)
    else:
        cb.set_ticks([])
    default_size = fig.get_size_inches()
    fig.set_size_inches( (default_size[0]*3, default_size[1]*3) )
    plt.tight_layout()
    plt.savefig(filename + '.png')
    plt.close()

def plot_solution_D(xmesh, ymesh, u_array, umin, umax, y, D, textlabel, filename, cmap = 'coolwarm', fontsize = 50, ticks = True):
    plt.gcf().clear()
    params = {'legend.fontsize': 'xx-large',
        'axes.labelsize': 'xx-large',
         'axes.titlesize':'xx-large',
         'xtick.labelsize':'xx-large',
         'ytick.labelsize':'xx-large'}
    plt.rcParams.update(params)
##    fig = plt.figure()
    fig, (ax1, ax2) = plt.subplots(1, 2, sharey='row', gridspec_kw = {'width_ratios':[1, 10]})
##    ax1.yaxis.tick_right()
##    ax1.yaxis.set_label_position("right")
    ax1.plot(D[[0],:][0,:],y[0,:], linewidth=5)
    ax1.invert_xaxis()
    im = ax2.pcolormesh(xmesh, ymesh, u_array.T, cmap=cmap)
    ax2.text(0.04, 0.93, textlabel, transform=ax2.transAxes, fontsize = fontsize)
    cb = add_colorbar(im)
    ax2.axis(plot_tools.pad_limits(xmesh, ymesh))
    im.set_clim(umin,umax)
    ax2.set_aspect('equal', adjustable='datalim')
    ax1.set_xlabel('$D_{u,y}$', fontsize = fontsize)
    ax2.set_xlabel('$x$', fontsize = fontsize)
    ax1.set_ylabel('$y$', fontsize = fontsize)
    fig.subplots_adjust(wspace=0, hspace=0)
    if ticks:
        ax1.tick_params(axis='y', which='major', labelsize=fontsize, labelrotation = 90)
        ax2.tick_params(axis='both', which='major', labelsize=fontsize, labelrotation = 0)
    else:
        ax2.set_xticks([])
        ax1.set_yticks([])        
    ax1.tick_params(axis='x', which='major', labelsize=fontsize, labelrotation = 90)
    cb.ax.tick_params(axis='both', which='major', labelsize=fontsize, labelrotation = 0)
    default_size = fig.get_size_inches()
    fig.set_size_inches( (default_size[0]*2, default_size[1]*3) )
    fig.tight_layout()
    plt.savefig(filename + '_D' + '.png')
    plt.close()
