# Supplementary material for: Small GTPase patterning: How to stabilise cluster coexistence
Source: PLoS One. 2019 Mar 7;14(3):e0213188. doi: 10.1371/journal.pone.0213188 (PMC6405054; doi:10.1371/journal.pone.0213188)
Supplement: S1 Code — (ZIP) [file pone.0213188.s015.zip › Code/ODEsims/fWPSL2.m]

function dxdt = fWPSL2(t, x, pars)
    eta = pars(1);
    d = pars(2);
    s = pars(3);
    xi = pars(4);
    xim = pars(5);
    phi = pars(6);
    N = length(x)/2;
    dxdt = zeros(2*N,1);
    for ii = 1:N
        if x(ii)<=0
            x(ii) = 0;
        end
    end
    for ii = 1:N
        dxdt(ii) = x(ii)*x(ii+N) - x(ii)^eta - d*x(ii) - xi*x(ii);
    end
    for ii = (N+1):(2*N)
        dxdt(ii) = s - xim*x(ii) + d*x(ii-N) + phi*(sum(x((N+1):(2*N)))-x(ii)) - phi*x(ii)*(N-1) + x(ii-N)^eta - x(ii-N)*x(ii);
    end
end
