# Supplementary material for: Small GTPase patterning: How to stabilise cluster coexistence
Source: PLoS One. 2019 Mar 7;14(3):e0213188. doi: 10.1371/journal.pone.0213188 (PMC6405054; doi:10.1371/journal.pone.0213188)
Supplement: S1 Code — (ZIP) [file pone.0213188.s015.zip › Code/ODEsims/fWPGAP4.m]

function dxdt = fWPGAP4(t, x, pars)
    eta = pars(1);
    d = pars(2);
    c = pars(3);
    z = pars(4);
    dg = pars(5);
    e = pars(6);
    T = pars(7);
    Tg= pars(8);
    N = length(x)/2;
    dxdt = zeros(2*N,1);
    for ii = 1:N
        if x(ii)<=0
            x(ii) = 0;
            x(ii+N) = 0;
        end
    end
    for ii = (N+1):(2*N)
        if x(ii)<0
            x(ii) = 0;
        end
    end
    for ii = 1:N
        dxdt(ii) = x(ii) * (T-sum(x(1:N))) - x(ii)^eta - d*x(ii) - e*x(ii+N);
    end
    for ii = (N+1):(2*N)
        if x(ii) == 0
            dxdt(ii) = c*x(ii-N) * (Tg-sum(x((N+1):(2*N)))) - dg*x(ii);
        else
            dxdt(ii) = c*x(ii-N) * (Tg-sum(x((N+1):(2*N)))) - dg*x(ii) - z*x(ii)*x(ii-N)^(eta-1);
        end
    end
end
