# Supplementary material for: Small GTPase patterning: How to stabilise cluster coexistence
Source: PLoS One. 2019 Mar 7;14(3):e0213188. doi: 10.1371/journal.pone.0213188 (PMC6405054; doi:10.1371/journal.pone.0213188)
Supplement: S1 Code — (ZIP) [file pone.0213188.s015.zip › Code/ODEsims/fWP3.m]

function dxdt = fWP3(t, x, pars)
    d = pars (1);
    eta = pars(2);
    T = pars(3);
    N = length(x);
    dxdt = zeros(N,1);
    for ii = 1:N
        if x(ii)<0
            x(ii) = 0;
        end
    end
    for ii = 1:N
        dxdt(ii) = x(ii)*(T-sum(x)) -d*x(ii) - x(ii)^eta;
    end
end
