# Supplementary material for: Small GTPase patterning: How to stabilise cluster coexistence
Source: PLoS One. 2019 Mar 7;14(3):e0213188. doi: 10.1371/journal.pone.0213188 (PMC6405054; doi:10.1371/journal.pone.0213188)
Supplement: S1 Code — (ZIP) [file pone.0213188.s015.zip › Code/ODEsims/simulations.m]

%% Simulations WP3
linethickness = 8;
usecolor = true;
cmap = lines(5);
%% h0=1 2 3 4 5 T=21
d = 5;
eta = 0.5;
T = 21;
pars = [d eta T];

t = 0:0.1:20;
x0 = [1 2 3 4 5]';
fhWP = @(t,x)fWP3(t,x,pars);
[T,X] = ode45(fhWP,t,x0);

h1 = plot(T,X(:,1:end), 'linewidth', linethickness);
if usecolor
    set(h1, {'color'}, {cmap(4,:);cmap(1,:);cmap(2,:);cmap(5,:);cmap(3,:)});
else
    set(h1, {'color'}, {[0 0 0]; [0.3 0.3 0.3]; [0.45 0.45 0.45]; [0.6 0.6 0.6]; [0.8 0.8 0.8]});
end
% legend([strcat('h_',string(1:length(x0)))],'Location','northwest','Orientation','horizontal')

axis([0 inf 0 1.1*max(max(X))])
scalefactor=4;
fontsizevar=15;
fontsizevar=fontsizevar*scalefactor;
xlabel('t','fontsize',fontsizevar,'color',[0 0 0])
ylabel('h_{c,n}','fontsize',fontsizevar,'color',[0 0 0])
set(gcf,'units','inches','pos',[0 0 3.1*scalefactor 2.61*scalefactor])
set(gca,'fontsize',fontsizevar,'YColor',[0 0 0],'XColor',[0 0 0],...
    'linewidth',1.5);
box(gca,'off')
saveas(gcf,'figs/WP/WP1.svg')
close gcf


%% h0=2 3 4 5 5.01 T=21
d = 5;
eta = 0.5;
T = 21;
pars = [d eta T];

t = 0:0.1:50;
x0 = [2 3 4 5 5.01]';
fhWP = @(t,x)fWP3(t,x,pars);
[T,X] = ode45(fhWP,t,x0);

h1 = plot(T,X(:,1:end), 'linewidth', linethickness);
if usecolor
    set(h1, {'color'}, {cmap(4,:);cmap(1,:);cmap(2,:);cmap(5,:);cmap(3,:)});
else
    set(h1, {'color'}, {[0 0 0]; [0.3 0.3 0.3]; [0.45 0.45 0.45]; [0.6 0.6 0.6]; [0.8 0.8 0.8]});
end
% legend([strcat('h_',string(1:length(x0)))],'Location','northwest','Orientation','horizontal')

axis([0 inf 0 1.1*max(max(X))])
scalefactor=4;
fontsizevar=15;
fontsizevar=fontsizevar*scalefactor;
xlabel('t','fontsize',fontsizevar,'color',[0 0 0])
ylabel('h_{c,n}','fontsize',fontsizevar,'color',[0 0 0])
set(gcf,'units','inches','pos',[0 0 3.1*scalefactor 2.61*scalefactor])
set(gca,'fontsize',fontsizevar,'YColor',[0 0 0],'XColor',[0 0 0],...
    'linewidth',1.5);
box(gca,'off')
saveas(gcf,'figs/WP/WP2.svg')
close gcf

%% Legend
h1 = plot(T,X(:,1:end), 'linewidth', linethickness);
if usecolor
    set(h1, {'color'}, {cmap(4,:);cmap(1,:);cmap(2,:);cmap(5,:);cmap(3,:)});
else
    set(h1, {'color'}, {[0 0 0]; [0.3 0.3 0.3]; [0.45 0.45 0.45]; [0.6 0.6 0.6]; [0.8 0.8 0.8]});
end
legend([strcat('Cluster{ }',string(1:length(x0)))],'Location','northeastoutside')
axis([0 inf 0 1.2*max(max(X))])
scalefactor=4;
fontsizevar=15;
fontsizevar=fontsizevar*scalefactor;
xlabel('t','fontsize',fontsizevar,'color',[0 0 0])
ylabel('h_{c,n}','fontsize',fontsizevar,'color',[0 0 0])
set(gcf,'units','inches','pos',[0 0 3.1*scalefactor 2.61*scalefactor])
set(gca,'fontsize',fontsizevar,'YColor',[0 0 0],'XColor',[0 0 0],...
    'linewidth',1.5);
box(gca,'off')
saveas(gcf,'figs/legend.svg')
close gcf


%% WPGAP v4 simulations
%% Varying Tg
%% Tg = 10
eta = 0.5;
d = 5;
c = 10;
z = 10;
dg = 5;
e = 1;
T = 21;
Tg = 10;
pars = [eta d c z dg e T Tg];


t = 0:0.1:50;
x0 = [1 2 3 4 5 0 0 0 0 0]';
fhWPGAP = @(t,x)fWPGAP4(t,x,pars);
[T,X] = ode45(fhWPGAP,t,x0);

figure()
h1 = plot(T,X(:,1:length(x0)/2), 'linewidth', linethickness);
if usecolor
    set(h1, {'color'}, {cmap(4,:);cmap(1,:);cmap(2,:);cmap(5,:);cmap(3,:)});
else
    set(h1, {'color'}, {[0 0 0]; [0.3 0.3 0.3]; [0.45 0.45 0.45]; [0.6 0.6 0.6]; [0.8 0.8 0.8]});
end
% legend([strcat('h_',string(1:length(x0)/2))])%,'Location','northeast','Orientation','horizontal')

axis([0 inf 0 1.1*max(max(X))])
scalefactor=4;
fontsizevar=15;
fontsizevar=fontsizevar*scalefactor;
xlabel('t','fontsize',fontsizevar,'color',[0 0 0])
ylabel('h_{c,n}','fontsize',fontsizevar,'color',[0 0 0])
set(gcf,'units','inches','pos',[0 0 3.1*scalefactor 2.61*scalefactor])
set(gca,'fontsize',fontsizevar,'YColor',[0 0 0],'XColor',[0 0 0],...
    'linewidth',1.5);
box(gca,'off')

saveas(gcf,'figs/WPGAP/WPGAP_Tg10.svg')
close gcf

%% Tg = 20
eta = 0.5;
d = 5;
c = 10;
z = 10;
dg = 5;
e = 1;
T = 21;
Tg = 20;
pars = [eta d c z dg e T Tg];


t = 0:0.1:100;
x0 = [1 2 3 4 5 0 0 0 0 0]';
fhWPGAP = @(t,x)fWPGAP4(t,x,pars);
[T,X] = ode45(fhWPGAP,t,x0);

figure()
h1 = plot(T,X(:,1:length(x0)/2), 'linewidth', linethickness);
if usecolor
    set(h1, {'color'}, {cmap(4,:);cmap(1,:);cmap(2,:);cmap(5,:);cmap(3,:)});
else
    set(h1, {'color'}, {[0 0 0]; [0.3 0.3 0.3]; [0.45 0.45 0.45]; [0.6 0.6 0.6]; [0.8 0.8 0.8]});
end
% legend([strcat('h_',string(1:length(x0)/2))],'Location','southeast','Orientation','vertical')

axis([0 inf 0 inf])
scalefactor=4;
fontsizevar=15;
fontsizevar=fontsizevar*scalefactor;
xlabel('t','fontsize',fontsizevar,'color',[0 0 0])
ylabel('h_{c,n}','fontsize',fontsizevar,'color',[0 0 0])
set(gcf,'units','inches','pos',[0 0 3.1*scalefactor 2.61*scalefactor])
set(gca,'fontsize',fontsizevar,'YColor',[0 0 0],'XColor',[0 0 0],...
    'linewidth',1.5);
box(gca,'off')

saveas(gcf,'figs/WPGAP/WPGAP_Tg20.svg')
close gcf

%% Tg = 30
eta = 0.5;
d = 5;
c = 10;
z = 10;
dg = 5;
e = 1;
T = 21;
Tg = 30;
pars = [eta d c z dg e T Tg];


t = 0:0.1:30;
x0 = [1 2 3 4 5 0 0 0 0 0]';
fhWPGAP = @(t,x)fWPGAP4(t,x,pars);
[T,X] = ode45(fhWPGAP,t,x0);

figure()
h1 = plot(T,X(:,1:length(x0)/2), 'linewidth', linethickness);
if usecolor
    set(h1, {'color'}, {cmap(4,:);cmap(1,:);cmap(2,:);cmap(5,:);cmap(3,:)});
else
    set(h1, {'color'}, {[0 0 0]; [0.3 0.3 0.3]; [0.45 0.45 0.45]; [0.6 0.6 0.6]; [0.8 0.8 0.8]});
end
% legend([strcat('h_',string(1:length(x0)/2))],'Location','northeast','Orientation','horizontal')

axis([0 inf 0 inf])
scalefactor=4;
fontsizevar=15;
fontsizevar=fontsizevar*scalefactor;
xlabel('t','fontsize',fontsizevar,'color',[0 0 0])
ylabel('h_{c,n}','fontsize',fontsizevar,'color',[0 0 0])
set(gcf,'units','inches','pos',[0 0 3.1*scalefactor 2.61*scalefactor])
set(gca,'fontsize',fontsizevar,'YColor',[0 0 0],'XColor',[0 0 0],...
    'linewidth',1.5);
box(gca,'off')

saveas(gcf,'figs/WPGAP/WPGAP_Tg30.svg')
close gcf

%% WPSL

%% MC phi=0
eta = 0.5;
d = 5;
s = 1*0;
xi = 0.1*0;
xim = 0.1*0;
phi = 0;
pars = [eta d s xi xim phi];


t = 0:0.01:7;
x0 = [1 2 3 4 5 6 6 6 6 6]';
fhWPSL = @(t,x)fWPSL2(t,x,pars);
[T,X] = ode45(fhWPSL,t,x0);

figure()
h1 = plot(T,X(:,1:length(x0)/2), 'linewidth', linethickness);
if usecolor
    set(h1, {'color'}, {cmap(4,:);cmap(1,:);cmap(2,:);cmap(5,:);cmap(3,:)});
else
    set(h1, {'color'}, {[0 0 0]; [0.3 0.3 0.3]; [0.45 0.45 0.45]; [0.6 0.6 0.6]; [0.8 0.8 0.8]});
end
% legend(strcat('h_',string(1:length(x0)/2)))%,'Location','northwest','Orientation','horizontal')

axis([0 inf 0 1.1*max(max(X))])
scalefactor=4;
fontsizevar=15;
fontsizevar=fontsizevar*scalefactor;
xlabel('t','fontsize',fontsizevar,'color',[0 0 0])
ylabel('h_{c,n}','fontsize',fontsizevar,'color',[0 0 0])
set(gcf,'units','inches','pos',[0 0 3.1*scalefactor 2.61*scalefactor])
set(gca,'fontsize',fontsizevar,'YColor',[0 0 0],'XColor',[0 0 0],...
    'linewidth',1.5);
box(gca,'off')


saveas(gcf,'figs/WPSL/WPSL_MC_phi0_h.svg')
close gcf


%% MC phi=0.001
eta = 0.5;
d = 5;
s = 1*0;
xi = 0.1*0;
xim = 0.1*0;
phi = 0.001;
pars = [eta d s xi xim phi];


t = 0:1:30000;
x0 = [1 2 3 4 5 6 6 6 6 6]';
fhWPSL = @(t,x)fWPSL2(t,x,pars);
[T,X] = ode45(fhWPSL,t,x0);

figure()
h1 = plot(T,X(:,1:length(x0)/2), 'linewidth', linethickness);
if usecolor
    set(h1, {'color'}, {cmap(4,:);cmap(1,:);cmap(2,:);cmap(5,:);cmap(3,:)});
else
    set(h1, {'color'}, {[0 0 0]; [0.3 0.3 0.3]; [0.45 0.45 0.45]; [0.6 0.6 0.6]; [0.8 0.8 0.8]});
end
% legend(strcat('h_',string(1:length(x0)/2)))%,'Location','northwest','Orientation','horizontal')

axis([0 inf 0 1.1*max(max(X))])
scalefactor=4;
fontsizevar=15;
fontsizevar=fontsizevar*scalefactor;
xlabel('t','fontsize',fontsizevar,'color',[0 0 0])
ylabel('h_{c,n}','fontsize',fontsizevar,'color',[0 0 0])
set(gcf,'units','inches','pos',[0 0 3.1*scalefactor 2.61*scalefactor])
set(gca,'fontsize',fontsizevar,'YColor',[0 0 0],'XColor',[0 0 0],...
    'linewidth',1.5);
box(gca,'off')


saveas(gcf,strcat('figs/WPSL/WPSL_MC_phi',num2str(phi),'_h.svg'))
close gcf


%% MC phi=1
eta = 0.5;
d = 5;
s = 1*0;
xi = 0.1*0;
xim = 0.1*0;
phi = 1;
pars = [eta d s xi xim phi];


t = 0:0.01:300;
x0 = [1 2 3 4 5 6 6 6 6 6]';
fhWPSL = @(t,x)fWPSL2(t,x,pars);
[T,X] = ode45(fhWPSL,t,x0);

figure()
h1 = plot(T,X(:,1:length(x0)/2), 'linewidth', linethickness);
if usecolor
    set(h1, {'color'}, {cmap(4,:);cmap(1,:);cmap(2,:);cmap(5,:);cmap(3,:)});
else
    set(h1, {'color'}, {[0 0 0]; [0.3 0.3 0.3]; [0.45 0.45 0.45]; [0.6 0.6 0.6]; [0.8 0.8 0.8]});
end
% legend(strcat('h_',string(1:length(x0)/2)))%,'Location','northwest','Orientation','horizontal')

axis([0 inf 0 1.1*max(max(X))])
scalefactor=4;
fontsizevar=15;
fontsizevar=fontsizevar*scalefactor;
xlabel('t','fontsize',fontsizevar,'color',[0 0 0])
ylabel('h_{c,n}','fontsize',fontsizevar,'color',[0 0 0])
set(gcf,'units','inches','pos',[0 0 3.1*scalefactor 2.61*scalefactor])
set(gca,'fontsize',fontsizevar,'YColor',[0 0 0],'XColor',[0 0 0],...
    'linewidth',1.5);
box(gca,'off')


saveas(gcf,'figs/WPSL/WPSL_MC_phi1_h.svg')
close gcf


%% MC phi=1 hm
eta = 0.5;
d = 5;
s = 1*0;
xi = 0.1*0;
xim = 0.1*0;
phi = 1;
pars = [eta d s xi xim phi];


t = 0:0.01:2;
x0 = [1 2 3 4 5 6 6 6 6 6]';
fhWPSL = @(t,x)fWPSL2(t,x,pars);
[T,X] = ode45(fhWPSL,t,x0);

fig = figure();
set(fig,'defaultAxesColorOrder',[[0 0 0]; [0 0 0]]);
hold on
yyaxis left
h1 = plot(T,X(:,1:length(x0)/2), '-', 'linewidth', linethickness);
if usecolor
    set(h1, {'color'}, {cmap(4,:);cmap(1,:);cmap(2,:);cmap(5,:);cmap(3,:)});
else
    set(h1, {'color'}, {[0 0 0]; [0.3 0.3 0.3]; [0.45 0.45 0.45]; [0.6 0.6 0.6]; [0.8 0.8 0.8]});
end
axis([0 inf 0 inf])
yyaxis right
h2 = plot(T,X(:,length(x0)/2+1:end), '--', 'linewidth', linethickness);
if usecolor
    set(h2, {'color'}, {cmap(4,:);cmap(1,:);cmap(2,:);cmap(5,:);cmap(3,:)});
else
    set(h2, {'color'}, {[0 0 0]; [0.3 0.3 0.3]; [0.45 0.45 0.45]; [0.6 0.6 0.6]; [0.8 0.8 0.8]});
end
hold off
% legend([strcat('h_',string(1:length(x0)/2)),strcat('hm_',string(1:length(x0)/2))])%,'Location','northwest','Orientation','horizontal')

axis([0 inf -inf inf])
scalefactor=4;
fontsizevar=15;
fontsizevar=fontsizevar*scalefactor;
xlabel('t','fontsize',fontsizevar,'color',[0 0 0])
ylabel('h_{p,n}','fontsize',fontsizevar,'color',[0 0 0])
yyaxis left
ylabel('h_{c,n}','fontsize',fontsizevar,'color',[0 0 0])
set(gcf,'units','inches','pos',[0 0 3.1*scalefactor 2.61*scalefactor])
set(gca,'fontsize',fontsizevar,'YColor',[0 0 0],'XColor',[0 0 0],...
    'linewidth',1.5);
box(gca,'off')

saveas(gcf,'figs/WPSL/WPSL_MC_phi1_hm.svg')
close gcf


%% NOMC s=1 d=0.1 phi=0
eta = 0.5;
d = 5;
s = 1;
xi = 0.1;
xim = 0;
phi = 0;
pars = [eta d s xi xim phi];


t = 0:0.01:60;
x0 = [1 2 3 4 5 6 6 6 6 6]';
fhWPSL = @(t,x)fWPSL2(t,x,pars);
[T,X] = ode45(fhWPSL,t,x0);

figure()
h1=plot(T,X(:,1:length(x0)/2), 'linewidth', linethickness);
if usecolor
    set(h1, {'color'}, {cmap(4,:);cmap(1,:);cmap(2,:);cmap(5,:);cmap(3,:)});
else
    set(h1, {'color'}, {[0 0 0]; [0.3 0.3 0.3]; [0.45 0.45 0.45]; [0.6 0.6 0.6]; [0.8 0.8 0.8]});
end
% legend(strcat('h_',string(1:length(x0)/2)))%,'Location','northwest','Orientation','horizontal')

axis([0 inf 0 inf])
scalefactor=4;
fontsizevar=15;
fontsizevar=fontsizevar*scalefactor;
xlabel('t','fontsize',fontsizevar,'color',[0 0 0])
ylabel('h_{c,n}','fontsize',fontsizevar,'color',[0 0 0])
set(gcf,'units','inches','pos',[0 0 3.1*scalefactor 2.61*scalefactor])
set(gca,'fontsize',fontsizevar,'YColor',[0 0 0],'XColor',[0 0 0],...
    'linewidth',1.5);
box(gca,'off')


saveas(gcf,'figs/WPSL/WPSL_NoMC_phi0_h.svg')
close gcf


%% NoMC s=1 l=0.1 phi=1
eta = 0.5;
d = 5;
s = 1;
xi = 0.1;
xim = 0;
phi = 1;
pars = [eta d s xi xim phi];


t = 0:0.01:400;
x0 = [1 2 3 4 5 6 6 6 6 6]';
fhWPSL = @(t,x)fWPSL2(t,x,pars);
[T,X] = ode45(fhWPSL,t,x0);

figure()
h1=plot(T,X(:,1:length(x0)/2), 'linewidth', linethickness);
if usecolor
    set(h1, {'color'}, {cmap(4,:);cmap(1,:);cmap(2,:);cmap(5,:);cmap(3,:)});
else
    set(h1, {'color'}, {[0 0 0]; [0.3 0.3 0.3]; [0.45 0.45 0.45]; [0.6 0.6 0.6]; [0.8 0.8 0.8]});
end
% legend(strcat('h_',string(1:length(x0)/2)))%,'Location','northwest','Orientation','horizontal')

axis([0 inf 0 inf])
scalefactor=4;
fontsizevar=15;
fontsizevar=fontsizevar*scalefactor;
xlabel('t','fontsize',fontsizevar,'color',[0 0 0])
ylabel('h_{c,n}','fontsize',fontsizevar,'color',[0 0 0])
set(gcf,'units','inches','pos',[0 0 3.1*scalefactor 2.61*scalefactor])
set(gca,'fontsize',fontsizevar,'YColor',[0 0 0],'XColor',[0 0 0],...
    'linewidth',1.5);
box(gca,'off')


saveas(gcf,'figs/WPSL/WPSL_NoMC_phi1_h.svg')
close gcf

%% NoMC s=1 l=0.1 phi=1 hm
eta = 0.5;
d = 5;
s = 1;
xi = 0.1;
xim = 0;
phi = 1;
pars = [eta d s xi xim phi];


t = 0:0.01:3;
x0 = [1 2 3 4 5 6 6 6 6 6]';
fhWPSL = @(t,x)fWPSL2(t,x,pars);
[T,X] = ode45(fhWPSL,t,x0);


fig = figure();
set(fig,'defaultAxesColorOrder',[[0 0 0]; [0 0 0]]);
hold on
yyaxis left
h1 = plot(T,X(:,1:length(x0)/2), '-', 'linewidth', linethickness);
if usecolor
    set(h1, {'color'}, {cmap(4,:);cmap(1,:);cmap(2,:);cmap(5,:);cmap(3,:)});
else
    set(h1, {'color'}, {[0 0 0]; [0.3 0.3 0.3]; [0.45 0.45 0.45]; [0.6 0.6 0.6]; [0.8 0.8 0.8]});
end
axis([0 inf 0 inf])
yyaxis right
h2 = plot(T,X(:,length(x0)/2+1:end), '--', 'linewidth', linethickness);
if usecolor
    set(h2, {'color'}, {cmap(4,:);cmap(1,:);cmap(2,:);cmap(5,:);cmap(3,:)});
else
    set(h2, {'color'}, {[0 0 0]; [0.3 0.3 0.3]; [0.45 0.45 0.45]; [0.6 0.6 0.6]; [0.8 0.8 0.8]});
end
hold off
% legend([strcat('h_',string(1:length(x0)/2)),strcat('hm_',string(1:length(x0)/2))])%,'Location','northwest','Orientation','horizontal')

axis([0 inf -inf inf])
scalefactor=4;
fontsizevar=15;
fontsizevar=fontsizevar*scalefactor;
xlabel('t','fontsize',fontsizevar,'color',[0 0 0])
ylabel('h_{p,n}','fontsize',fontsizevar,'color',[0 0 0])
yyaxis left
ylabel('h_{c,n}','fontsize',fontsizevar,'color',[0 0 0])
set(gcf,'units','inches','pos',[0 0 3.1*scalefactor 2.61*scalefactor])
set(gca,'fontsize',fontsizevar,'YColor',[0 0 0],'XColor',[0 0 0],...
    'linewidth',1.5);
box(gca,'off')


saveas(gcf,'figs/WPSL/WPSL_NoMC_phi1_hm.svg')
close gcf


%% NoMC s=1 l=0.1 phi=10
eta = 0.5;
d = 5;
s = 1;
xi = 0.1;
xim = 0;
phi = 10;
pars = [eta d s xi xim phi];


t = 0:0.01:60;
x0 = [1 2 3 4 5 6 6 6 6 6]';
fhWPSL = @(t,x)fWPSL2(t,x,pars);
[T,X] = ode45(fhWPSL,t,x0);

figure()
h1 = plot(T,X(:,1:length(x0)/2), 'linewidth', linethickness);
if usecolor
    set(h1, {'color'}, {cmap(4,:);cmap(1,:);cmap(2,:);cmap(5,:);cmap(3,:)});
else
    set(h1, {'color'}, {[0 0 0]; [0.3 0.3 0.3]; [0.45 0.45 0.45]; [0.6 0.6 0.6]; [0.8 0.8 0.8]});
end
% legend(strcat('h_',string(1:length(x0)/2)))%,'Location','northwest','Orientation','horizontal')

axis([0 inf 0 1.1*max(max(X))])
scalefactor=4;
fontsizevar=15;
fontsizevar=fontsizevar*scalefactor;
xlabel('t','fontsize',fontsizevar,'color',[0 0 0])
ylabel('h_{c,n}','fontsize',fontsizevar,'color',[0 0 0])
set(gcf,'units','inches','pos',[0 0 3.1*scalefactor 2.61*scalefactor])
set(gca,'fontsize',fontsizevar,'YColor',[0 0 0],'XColor',[0 0 0],...
    'linewidth',1.5);
box(gca,'off')


saveas(gcf,'figs/WPSL/WPSL_NoMC_phi10_h.svg')
close gcf


%% dm=0.1 s=1 l=0 phi=1
eta = 0.5;
d = 5;
s = 1;
xi = 0;
xim = 0.1;
phi = 1;
pars = [eta d s xi xim phi];


t = 0:0.01:300;
x0 = [1 2 3 4 5 6 6 6 6 6]';
fhWPSL = @(t,x)fWPSL2(t,x,pars);
[T,X] = ode45(fhWPSL,t,x0);

figure()
h1 = plot(T,X(:,1:length(x0)/2), 'linewidth', linethickness);
if usecolor
    set(h1, {'color'}, {cmap(4,:);cmap(1,:);cmap(2,:);cmap(5,:);cmap(3,:)});
else
    set(h1, {'color'}, {[0 0 0]; [0.3 0.3 0.3]; [0.45 0.45 0.45]; [0.6 0.6 0.6]; [0.8 0.8 0.8]});
end
% legend(strcat('h_',string(1:length(x0)/2)),'Location','northwest','Orientation','horizontal')

axis([0 inf 0 inf])
scalefactor=4;
fontsizevar=15;
fontsizevar=fontsizevar*scalefactor;
xlabel('t','fontsize',fontsizevar,'color',[0 0 0])
ylabel('h_{c,n}','fontsize',fontsizevar,'color',[0 0 0])
set(gcf,'units','inches','pos',[0 0 3.1*scalefactor 2.61*scalefactor])
set(gca,'fontsize',fontsizevar,'YColor',[0 0 0],'XColor',[0 0 0],...
    'linewidth',1.5);
box(gca,'off')

saveas(gcf,'figs/WPSL/WPSL_dm_phi1_h.svg')
close gcf


%% NoMC s=1 xi=0.1 xim = 0.1 phi=1
eta = 0.5;
d = 5;
s = 1;
xi = 0.1;
xim = 0.1;
phi = 1;
pars = [eta d s xi xim phi];


t = 0:0.01:300;
x0 = [1 2 3 4 5 6 6 6 6 6]';
fhWPSL = @(t,x)fWPSL2(t,x,pars);
[T,X] = ode45(fhWPSL,t,x0);

figure()
h1=plot(T,X(:,1:length(x0)/2), 'linewidth', linethickness);
if usecolor
    set(h1, {'color'}, {cmap(4,:);cmap(1,:);cmap(2,:);cmap(5,:);cmap(3,:)});
else
    set(h1, {'color'}, {[0 0 0]; [0.3 0.3 0.3]; [0.45 0.45 0.45]; [0.6 0.6 0.6]; [0.8 0.8 0.8]});
end
% legend(strcat('h_',string(1:length(x0)/2)))%,'Location','northwest','Orientation','horizontal')

axis([0 inf 0 inf])
scalefactor=4;
fontsizevar=15;
fontsizevar=fontsizevar*scalefactor;
xlabel('t','fontsize',fontsizevar,'color',[0 0 0])
ylabel('h_{c,n}','fontsize',fontsizevar,'color',[0 0 0])
set(gcf,'units','inches','pos',[0 0 3.1*scalefactor 2.61*scalefactor])
set(gca,'fontsize',fontsizevar,'YColor',[0 0 0],'XColor',[0 0 0],...
    'linewidth',1.5);
box(gca,'off')


saveas(gcf,'figs/WPSL/supp/WPSL_ddm_phi1_h.svg')
close gcf
