# Supplementary material for: Small GTPase patterning: How to stabilise cluster coexistence
Source: PLoS One. 2019 Mar 7;14(3):e0213188. doi: 10.1371/journal.pone.0213188 (PMC6405054; doi:10.1371/journal.pone.0213188)
Supplement: S1 Code — (ZIP) [file pone.0213188.s015.zip › Code/LPA1par/matcont6p6/twoROPlpa.m]

%% Initialise matcont
init();

%% 2 ROPs b = 0.1
n = 2;
b = 0.1;
gamma = 2;
T1 = 0;
T2 = 5;

ap = 1;

pars = [T1,T2,b,b,gamma,gamma,n]';
parrange = [0 20];

figure()
filename = strcat('../miLPAdefault.png');
LPAfun(@twoROPsys,pars, ap, parrange, 'T_1')
ylabel('u_{1,L}','fontsize',33,'color',[0 0 0])
saveas(gcf, filename)
close gcf


%% 2 ROPs + SL
%% b = 0.1
n = 2;
b = 0.1;
gamma = 2;
s1 = 0;
s2 = 0.2;
l1 = 0.1;
l2 = 0.1;

ap = 6;
parrange = [0 0.8];
pars = [b,b,gamma,gamma,n,s1,s2,l1,l2]';
figure()
filename = strcat('../mislLPAdefault.png');
LPAfun(@twoROPSLsys,pars, ap, parrange, '\sigma_1')
ylabel('u_{1,L}','fontsize',33,'color',[0 0 0])
saveas(gcf, filename)
close gcf


%% 2ROP1GAP
%% Default
b = 0.1;
gamma = 2;
n = 2;
Tg = 10;
c = 1;
d = 1;
T1 = 0;

ap = 6;

T2 = 5;
pars = [b,b,gamma,gamma,n,T1,T2,Tg,c,d];
parrange = [0 70];
figure()
filename = strcat('../migap1LPAdefault.png');
LPAfun(@r2gap1sys,pars, ap, parrange, 'T_1')
ylabel('u_{1,L}','fontsize',33,'color',[0 0 0])
saveas(gcf, filename)
close gcf


%% 2ROP2GAP
%% Default
b = 0.1;
gamma = 2;
n = 2;
Tg = 10;
c = 1;
d = 1;
T1 = 0;
T2 = 20;

ap = 5;

pars = [b,b,gamma,gamma,T1,T2,Tg,Tg,c,c,d,d,n]';
parrange = [0 70];
figure()
filename = strcat('../migap2LPAdefault.png');
LPAfun(@r2gap2sys,pars, ap, parrange, 'T_1')
ylabel('u_{1,L}','fontsize',33,'color',[0 0 0])
saveas(gcf, filename)
close gcf
