# Supplementary material for: Small GTPase patterning: How to stabilise cluster coexistence
Source: PLoS One. 2019 Mar 7;14(3):e0213188. doi: 10.1371/journal.pone.0213188 (PMC6405054; doi:10.1371/journal.pone.0213188)
Supplement: S1 Code — (ZIP) [file pone.0213188.s015.zip › Code/LPA1par/matcont6p6/SingleROPlpa.m]

%% Initialise matcont
init();

%% WP default
n = 2;
b = 0.1;
gamma = 2;

pars = [b gamma n 0]';
LPAfun(@wpsys,pars, 4, [0 4]','T')
saveas(gcf, strcat('../wpLPAdefault.png'))
close gcf


%% WP model with source and loss
n = 2;
b = 0.1;
gam = 2;
s = 0;
l = 0.1;

pars = [b gam n s l]';
ap = 4;
parrange = [0 0.2];
LPAfun(@wpslsys,pars, ap, parrange, '\sigma')
saveas(gcf, strcat('../wpslLPAdefault.png'))
close gcf


%% WPGAP model
%% Default
n = 2;
b = 0.1;
gamma = 2;
c = 1;
d = 1;
Tg = 10;

parrange = [0 13];

pars = [b gamma n 0 c d Tg]';
figure()
filename = strcat('../wpgapLPAdefault.png');
LPAfun(@wpgapsys,pars, 4, parrange, 'T')
saveas(gcf, filename)
close gcf


%% WPSL with l on v
n = 2;
b = 0.1;
gam = 2;
s = 0;
l = 0.1;

pars = [b,gam,n,s,l]';
ap = 4;
parrange = [0 0.2];
LPAfun(@wpslvsys,pars, ap, parrange, '\sigma')
saveas(gcf, strcat('../wpslvLPAdefault.png'))
axis([0.0999998 0.1000018 0.49999 0.50001])
saveas(gcf, strcat('../wpslvLPAdefaultZoom.png'))
close gcf

%% WPSLSL
n = 2;
b = 0.1;
gam = 2;
s = 0;
l = 0.1;
lv = 0.1;
su = 0;

pars = [b,gam,n,l,lv,s,su]';
ap = 6;
parrange = [0 0.4];
LPAfun(@wpslslsys2,pars, ap, parrange, '\sigma')
saveas(gcf, strcat('../wpslslLPAdefault.png'))
close gcf


%% WPGAP with low DG
n = 2;
b = 0.1;
gamma = 2;
c = 1;
d = 1;
Tg = 0.5;

parrange = [0 3];
pars = [0,b,gamma,n,c,d,Tg]';
figure()
filename = strcat('../wpgapDGLPA_default.png');
LPAfun(@wpgapDGsys,pars, 1, parrange, 'T')
saveas(gcf, filename)
close gcf
