# Supplementary material for: Small GTPase patterning: How to stabilise cluster coexistence
Source: PLoS One. 2019 Mar 7;14(3):e0213188. doi: 10.1371/journal.pone.0213188 (PMC6405054; doi:10.1371/journal.pone.0213188)
Supplement: S1 Code — (ZIP) [file pone.0213188.s015.zip › Code/ReadMe.txt]

For 2D simulations first install Dedalus:
http://dedalus-project.org/
Then add the folder of your Dedalus installation to the dedalusSolver.py scripts.

For Local Perturbation Analyses download matcont6p6:
https://sourceforge.net/projects/matcont/files/matcont/matcont6p6/
Then copy the contents of the matcont6p6 folder to the following folders:
Bif2par/LPA/matcont6p6/
LPA1par/matcont6p6/
LPA2par/matcont6p6/
TipGrowth/matcont6p6/


Scripts for making main figures:

Fig2: Sims/mkfig.bash
Fig3: Sims/mkfig_transient.bash
Fig4: Bif2par/mkfig.bash
Fig5: LPA2par/mkfig.bash
Fig7: ODEsims/mkfig.bash
Fig8: TipGrowth/mkfig.bash


Scripts for supplementary figures:

S1_Fig: Sims/mkfig_details.bash
S2_Fig: LSA1par/mkfig.bash
S3_Fig: WPSLlow/mkfig.bash
S4_Fig: LPA2par/mkfig_supp.bash
S5_Fig: TipGrowth/mkfig.bash


Scripts for movies:

Movies/simmovies.py
Movies/Movies/mkzips.bash


Scripts for figures in appendix:

Fig1-8: LPA1par/mkfig.bash
Fig9: WPSLv/mkfig.bash
Fig11A: ODEsims/mkfig.bash
Fig11B: LPA1par/mkfig.bash
Fig11C: WPSLSL/mkfig.bash
