# Supplementary material for: Small GTPase patterning: How to stabilise cluster coexistence
Source: PLoS One. 2019 Mar 7;14(3):e0213188. doi: 10.1371/journal.pone.0213188 (PMC6405054; doi:10.1371/journal.pone.0213188)
Supplement: S1 Code — (ZIP) [file pone.0213188.s015.zip › Code/WPSLlow/mkfig.bash]

#!/bin/bash
python3 WPSLlowsims.py
f=WPSLlow/Factor_
convert ${f}10_var0.png -crop +440+0 test.png
convert test.png -crop -570-0 test1.png
convert ${f}100_var0.png -crop +440+0 test.png
convert test.png -crop -570-0 test2.png
convert ${f}1000_var0.png -crop +440+0 test.png
convert test.png -crop -100-0 test7.png
rm test.png
convert test*.png +append WPSLlow.png
rm test*.png
