# Supplementary material for: Small GTPase patterning: How to stabilise cluster coexistence
Source: PLoS One. 2019 Mar 7;14(3):e0213188. doi: 10.1371/journal.pone.0213188 (PMC6405054; doi:10.1371/journal.pone.0213188)
Supplement: S1 Code — (ZIP) [file pone.0213188.s015.zip › Code/WPSLlow/WPSLlowsims.py]

# -*- coding: utf-8 -*-
from dedalusSolver import write_parfile, solve
from processOutput import plot_Tend, movie_solution
from systems import icWP, icWPSL, ThssWP, icASDM, icWPGAP
import os.path

if __name__ == '__main__':
    fontsize = 80
    
    ## WPSL simulations with low turnover
    sys = 'WPSL'
    b = 0.1;
    gamma = 2;
    n = 2;
    
    D = 0.1;
    Di = 10;
    dt = 0.5
    measure_time = 400
    stoptime = 10000
    dx = 0.2
    dy = 0.2
    H = 100
    W = 60
    noiseseed = 6843147
    yperiodic = False
    base_s = 0.03
    base_l = 0.1
    for factor in [10, 100, 1000]:
        s = base_s / factor
        l = base_l / factor
        pars = [b, gamma, n, s, l, D, Di]
        filename = 'WPSLlow/Factor_' + str(factor)
        if not os.path.isfile(filename+'.pars'):
            write_parfile(sys, pars, icWPSL(pars), measure_time, stoptime, filename, dt = dt, dx = dx, dy = dy, H = H, W = W, yperiodic = yperiodic, noiseSeed = noiseseed)
        if not os.path.isfile(filename+'.hdf5'):
            solve(filename)
        plot_Tend(filename, caption = '', axlabel = False, ticks = False, cblabel = '[GTPase]', textAbove = False, fontsize = fontsize, cmin = 0.1, cmax = 1.25, printTend = False)
        #movie_solution(filename)
