# Supplementary material for: Small GTPase patterning: How to stabilise cluster coexistence
Source: PLoS One. 2019 Mar 7;14(3):e0213188. doi: 10.1371/journal.pone.0213188 (PMC6405054; doi:10.1371/journal.pone.0213188)
Supplement: S1 Code — (ZIP) [file pone.0213188.s015.zip › Code/Sims/mkfig_transient_early.bash]

#!/bin/bash
python3 transientWPearly.py

f=wp/transient/Tend2000_u00.3_T1.4314878892733562
convert $f/_tmp0000.png -crop +250+0 test.png
convert test.png -crop -250-0 test1.png
convert $f/_tmp0001.png -crop +265+0 test.png
convert test.png -crop -230-0 test2.png
convert $f/_tmp0002.png -crop +250+0 test.png
convert test.png -crop -230-0 test3.png
convert $f/_tmp0004.png -crop +300+0 test.png
convert test.png -crop -230-0 test5.png
convert $f/_tmp0008.png -crop +380+0 test.png
convert test.png -crop -230-0 test6.png
convert $f/_tmp0012.png -crop +395+0 test.png
convert test.png -crop -100-0 test7.png
rm test.png
convert test*.png +append earlyTransient1.png
rm test*.png


f=wp/transient/Tend2000_u00.6_T1.5532710280373834
convert $f/_tmp0000.png -crop +250+0 test.png
convert test.png -crop -250-0 test1.png
convert $f/_tmp0001.png -crop +250+0 test.png
convert test.png -crop -210-0 test2.png
convert $f/_tmp0002.png -crop +300+0 test.png
convert test.png -crop -250-0 test3.png
convert $f/_tmp0004.png -crop +295+0 test.png
convert test.png -crop -250-0 test5.png
convert $f/_tmp0008.png -crop +335+0 test.png
convert test.png -crop -270-0 test6.png
convert $f/_tmp0012.png -crop +350+0 test.png
convert test.png -crop -100-0 test7.png
rm test.png
convert test*.png +append earlyTransient2.png
rm test*.png


f=wp/transient/Tend2000_u00.85_T1.7553176688823622
convert $f/_tmp0000.png -crop +250+0 test.png
convert test.png -crop -250-0 test1.png
convert $f/_tmp0001.png -crop +350+0 test.png
convert test.png -crop -250-0 test2.png
convert $f/_tmp0002.png -crop +225+0 test.png
convert test.png -crop -250-0 test3.png
convert $f/_tmp0004.png -crop +270+0 test.png
convert test.png -crop -250-0 test5.png
convert $f/_tmp0008.png -crop +300+0 test.png
convert test.png -crop -270-0 test6.png
convert $f/_tmp0012.png -crop +350+0 test.png
convert test.png -crop -100-0 test7.png
rm test.png
convert test*.png +append earlyTransient3_1.png
rm test*.png


convert $f/_tmp0130.png -crop +305+0 test.png
convert test.png -crop -250-0 test1.png
convert $f/_tmp0145.png -crop +300+0 test.png
convert test.png -crop -270-0 test3.png
convert $f/_tmp0150.png -crop +200+0 test.png
convert test.png -crop -270-0 test4.png
convert $f/_tmp0155.png -crop +255+0 test.png
convert test.png -crop -290-0 test5.png
convert $f/_tmp0160.png -crop +255+0 test.png
convert test.png -crop -290-0 test6.png
convert $f/_tmp0170.png -crop +330+0 test.png
convert test.png -crop -100-0 test7.png
rm test.png
convert test*.png +append earlyTransient3_2.png
rm test*.png

convert -append earlyTransient1.png earlyTransient2.png earlyTransient3_1.png earlyTransient3_2.png earlyTransientWP.png
rm earlyTransient1.png earlyTransient2.png earlyTransient3_1.png earlyTransient3_2.png
