# Supplementary material for: Small GTPase patterning: How to stabilise cluster coexistence
Source: PLoS One. 2019 Mar 7;14(3):e0213188. doi: 10.1371/journal.pone.0213188 (PMC6405054; doi:10.1371/journal.pone.0213188)
Supplement: S1 Code — (ZIP) [file pone.0213188.s015.zip › Code/Sims/transientWP.py]

# -*- coding: utf-8 -*-
from dedalusSolver import write_parfile, solve
from processOutput import gen_frames
from systems import ThssWP, ThssWPGAP, u02R2, ThssR2, u02R2GAP1, ThssR2GAP1, u02R2GAP2, ThssR2GAP2
import os.path

if __name__ == '__main__':
    fontsize = 80
    
    ## WP simulations
    sys = 'WP'
    b = 0.1;
    gamma = 2;
    n = 2;
    D = 0.1;
    Di = 10;
    dt = 0.5
    stoptime = 100000
    measure_time = 400
    dx = 0.2
    dy = 0.2
    H = 100
    W = 60
    noiseseed = 6843147
    yperiodic = False
    for u0 in [0.3]:
        pars = [b, gamma, n, u0, D, Di]
        filename = 'wp/Tsweep/Tend' + str(stoptime) + '_u0' + str(u0) + '_T' + str(ThssWP(pars))
        T = ThssWP(pars)
        outname = 'wp/wp_T'+str(T)
        caption = '$T = %.2f$'%T
        gen_frames(filename, caption = '', notext = False, axlabel = False, ticks = False, textAbove = True, fontsize = fontsize, cblabel = '[GTPase]')
