# Supplementary material for: Small GTPase patterning: How to stabilise cluster coexistence
Source: PLoS One. 2019 Mar 7;14(3):e0213188. doi: 10.1371/journal.pone.0213188 (PMC6405054; doi:10.1371/journal.pone.0213188)
Supplement: S1 Code — (ZIP) [file pone.0213188.s015.zip › Code/Sims/mkfig.bash]

#!/bin/bash
python3 simfigs.py
./mi/mkfig.bash
./migap1/mkfig.bash
./migap2/mkfig.bash
./misl/mkfig.bash
./wp/mkfig.bash
./wpgap/mkfig.bash
./wpsl/mkfig.bash
spacing=550
spacing2=700
color=White
convert wp/wp.png \
        wpsl/wpsl.png -size ${spacing2}x${spacing2} xc:${color} +swap -gravity Center -background ${color} \
        wpgap/wpgap.png -size ${spacing}x${spacing} xc:${color} +swap -gravity Center -background ${color} \
        wpgap/wpgap_MidDG.png -size ${spacing}x${spacing} xc:${color} +swap -gravity Center -background ${color} \
        -append temp1
convert mi/r2.png \
        misl/r2sl.png -size ${spacing2}x${spacing2} xc:${color} +swap -gravity Center -background ${color} \
        migap1/r2gap1.png -size ${spacing}x${spacing} xc:${color} +swap -gravity Center -background ${color} \
        migap2/r2gap2.png -size ${spacing}x${spacing} xc:${color} +swap -gravity Center -background ${color} \
        -append temp2
convert temp1 temp2 -size ${spacing}x${spacing} xc:${color} +swap -gravity Center -background ${color} \
        +append simulations.png
rm temp*

cp wp/cb.png .

#convert -density 300 -units PixelsPerInch simulations.png -resample 72 simulations.png
