# Supplementary material for: Small GTPase patterning: How to stabilise cluster coexistence
Source: PLoS One. 2019 Mar 7;14(3):e0213188. doi: 10.1371/journal.pone.0213188 (PMC6405054; doi:10.1371/journal.pone.0213188)
Supplement: S1 Code — (ZIP) [file pone.0213188.s015.zip › Code/Sims/insetFigure.py]

#!/usr/bin/python
import matplotlib.pyplot as plt
from dedalusSolver import concentration_at
import h5py
import os.path

filename = 'wp/Tsweep/Tend100000_u00.3_T1.4314878892733562'

m = 251
ycoor = 65
variable = 0
x, u = concentration_at(filename, m, ycoor, variable)
variable = 1
x, v = concentration_at(filename, m, ycoor, variable)

# correct for non-dimensionalisation
x = x/0.1**0.5

# Plot the results
fontsize = 30
framewidth = 2
params = {'legend.fontsize': 'xx-large',
        'axes.labelsize': 'xx-large',
         'axes.titlesize':'xx-large',
         'xtick.labelsize':'xx-large',
         'ytick.labelsize':'xx-large'}
plt.rcParams.update(params)
fig = plt.figure()
ax = fig.gca()
ax.plot(x, u, linewidth = 5)
ax.plot(x, v, linewidth = 5)
plt.legend(['$u$','$v$'], loc = 'lower right', fontsize = fontsize)
ax.set_xlabel("$x$", fontsize = fontsize)
ax.set_ylabel("Concentration", fontsize = fontsize)
ax.tick_params(axis='y', which='major', labelsize=fontsize, width = framewidth)
ax.tick_params(axis='x', which='major', labelsize=fontsize, width = framewidth)
[ax.spines[side].set_linewidth(framewidth) for side in ax.spines]
plt.tight_layout()

# Save figure
plt.savefig('wp/inset.png')

# Close the plot objects
plt.close()
