# Supplementary material for: Small GTPase patterning: How to stabilise cluster coexistence
Source: PLoS One. 2019 Mar 7;14(3):e0213188. doi: 10.1371/journal.pone.0213188 (PMC6405054; doi:10.1371/journal.pone.0213188)
Supplement: S1 Code — (ZIP) [file pone.0213188.s015.zip › Code/Sims/wpsl/mkfig.bash]

#!/bin/bash
cd "${0%/*}"
convert s0.03_var0.png -crop +370+0 test.png
convert test.png -crop -600-0 test1.png
convert s0.06_var0.png -crop +370+0 test.png
convert test.png -crop -600-0 test2.png
convert s0.08_var0.png -crop +370+0 test.png
convert test.png -crop -600-0 test3.png
rm test.png
convert test*.png +append wpsl.png
rm test*.png
