# Supplementary material for: Small GTPase patterning: How to stabilise cluster coexistence
Source: PLoS One. 2019 Mar 7;14(3):e0213188. doi: 10.1371/journal.pone.0213188 (PMC6405054; doi:10.1371/journal.pone.0213188)
Supplement: S1 Code — (ZIP) [file pone.0213188.s015.zip › Code/Sims/mkfig_transient.bash]

#!/bin/bash
python3 transientWP.py
f=wp/Tsweep/Tend100000_u00.3_T1.4314878892733562
convert $f/_tmp0000.png -crop +440+0 test.png
convert test.png -crop -620-0 test1.png
convert $f/_tmp0001.png -crop +440+0 test.png
convert test.png -crop -620-0 test2.png
convert $f/_tmp0005.png -crop +440+0 test.png
convert test.png -crop -620-0 test3.png
convert $f/_tmp0015.png -crop +440+0 test.png
convert test.png -crop -620-0 test5.png
convert $f/_tmp0125.png -crop +440+0 test.png
convert test.png -crop -620-0 test6.png
convert $f/_tmp0150.png -crop +440+0 test.png
convert test.png -crop -100-0 test7.png
rm test.png
convert test*.png +append transientWP.png
rm test*.png
