# Supplementary material for: Small GTPase patterning: How to stabilise cluster coexistence
Source: PLoS One. 2019 Mar 7;14(3):e0213188. doi: 10.1371/journal.pone.0213188 (PMC6405054; doi:10.1371/journal.pone.0213188)
Supplement: S1 Code — (ZIP) [file pone.0213188.s015.zip › Code/Sims/misl/mkfig.bash]

#!/bin/bash
cd "${0%/*}"
convert s1_0.2_s2_0.4_var0.png -crop +370+0 test.png
convert test.png -crop -600-0 test1.png
convert s1_0.35_s2_0.4_var0.png -crop +370+0 test.png
convert test.png -crop -600-0 test2.png
convert s1_0.2_s2_0.2_var0.png -crop +370+0 test.png
convert test.png -crop -600-0 test3.png
convert s1_0.4_s2_0.2_var0.png -crop +370+0 test.png
convert test.png -crop -600-0 test4.png
rm test.png
convert test*.png +append r2sl_var0.png
rm test*.png

cp r2sl_var0.png r2sl.png

#convert s1_0.2_s2_0.4_var2.png -crop +370+0 test.png
#convert test.png -crop -600-0 test1.png
#convert s1_0.35_s2_0.4_var2.png -crop +370+0 test.png
#convert test.png -crop -600-0 test2.png
#convert s1_0.2_s2_0.2_var2.png -crop +370+0 test.png
#convert test.png -crop -600-0 test3.png
#convert s1_0.4_s2_0.2_var2.png -crop +370+0 test.png
#convert test.png -crop -600-0 test4.png
#rm test.png
#convert test*.png +append r2sl_var2.png
#rm test*.png

#convert r2sl_var0.png r2sl_var2.png -append r2sl.png
