# Supplementary material for: Small GTPase patterning: How to stabilise cluster coexistence
Source: PLoS One. 2019 Mar 7;14(3):e0213188. doi: 10.1371/journal.pone.0213188 (PMC6405054; doi:10.1371/journal.pone.0213188)
Supplement: S1 Code — (ZIP) [file pone.0213188.s015.zip › Code/Sims/simfigs.py]

# -*- coding: utf-8 -*-
from dedalusSolver import write_parfile, solve
from processOutput import plot_Tend, movie_solution
from systems import ThssWP, ThssWPGAP, u02R2, ThssR2, u02R2GAP1, ThssR2GAP1, u02R2GAP2, ThssR2GAP2, icWP, icWPSL, icWPGAP, icR2, icR2SL, icR2GAP1, icR2GAP2
import os.path

if __name__ == '__main__':
    ntickscb = 5
    fontsize = 100
    
    ## WP simulations
    sys = 'WP'
    b = 0.1;
    gamma = 2;
    n = 2;
    D = 0.1;
    Di = 10;
    dt = 0.5
    stoptime = 100000
    measure_time = 400
    dx = 0.2
    dy = 0.2
    H = 100
    W = 60
    noiseseed = 6843147
    yperiodic = False
    for u0 in [0.3,0.6,0.85]:
        pars = [b, gamma, n, u0, D, Di]
        filename = 'wp/Tsweep/Tend' + str(stoptime) + '_u0' + str(u0) + '_T' + str(ThssWP(pars))
        if not os.path.isfile(filename+'.pars'):
            write_parfile(sys, pars, icWP(pars), measure_time, stoptime, filename, dt = dt, dx = dx, dy = dy, H = H, W = W, yperiodic = yperiodic, noiseSeed = noiseseed)
        if not os.path.isfile(filename+'.hdf5'):
            solve(filename)
        T = ThssWP(pars)
        outname = 'wp/wp_T'+str(T)
        caption = '$T = %.2f$'%T
        plot_Tend(filename, cblabel = '[GTPase]', fontsize = fontsize, ticks = False, caption = caption, outname = outname, ntickscb = ntickscb, notext = True, printTend = False, cbticks = False)
##        plot_Tend(filename,1)
##        movie_solution(filename)

    ## WPSL simulations
    sys = 'WPSL'
    b = 0.1;
    gamma = 2;
    n = 2;
    l = 0.1
    D = 0.1;
    Di = 10;
    dt = 0.5
    measure_time = 400
    stoptime = 80000
    dx = 0.2
    dy = 0.2
    H = 100
    W = 60
    noiseseed = 6843147
    yperiodic = False
    for s in [0.03, 0.06, 0.08]:
        pars = [b, gamma, n, s, l, D, Di]
        filename = 'wpsl/sSweep/s_' + str(s)
        if not os.path.isfile(filename+'.pars'):
            write_parfile(sys, pars, icWPSL(pars), measure_time, stoptime, filename, dt = dt, dx = dx, dy = dy, H = H, W = W, yperiodic = yperiodic, noiseSeed = noiseseed)
        if not os.path.isfile(filename+'.hdf5'):
            solve(filename)
        outname = 'wpsl/s' + str(s)
        caption = '$\sigma = %.2f$'%s
        plot_Tend(filename, cblabel = '[GTPase]', fontsize = fontsize, ticks = False, caption = caption, outname = outname, ntickscb = ntickscb, notext = True, printTend = False, cbticks = False)
##        movie_solution(filename)


    ## WPGAP simulations
    sys = 'WPGAP'
    b = 0.1
    gamma = 2
    n = 2
    Tg = 10
    D = 0.1*10;
    Di = 10*10;
    c = 1
    d = 1
    stoptimes = [50000, 100000, 50000]
    measure_time = 400
    dx = 0.25
    dy = 0.25
    H = 100
    W = 60
    dt = 0.2

    yperiodic = False
    noiseseed = 6843147

    u0s = [0.3, 0.6, 0.8]

    for ii in [0,1,2]:
        stoptime = stoptimes[ii]
        u0 = u0s[ii]
        pars = [b, gamma, n, u0, D, Di, c, d, Tg, Di, Di]
        filename = 'wpgap/Tsweep/D10_u0' + str(u0) + '_cd' + str(c) + '_Tg' + str(Tg)
        if not os.path.isfile(filename+'.pars'):
            write_parfile(sys, pars, icWPGAP(pars), measure_time, stoptime, filename, dt = dt, dx = dx, dy = dy, H = H, W = W, yperiodic = yperiodic, noiseSeed = noiseseed)
        if not os.path.isfile(filename+'.hdf5'):
            solve(filename)
        T = ThssWPGAP(pars)
        outname = 'wpgap/T' + str(T)
        caption = '$T = %.2f$'%T
        plot_Tend(filename, cblabel = '[GTPase]', fontsize = fontsize, ticks = False, caption = caption, outname = outname, ntickscb = ntickscb, notext = True, printTend = False, cbticks = False)
##        movie_solution(filename)

    ## 2ROP simulations
    sys = 'R2'
    b = 0.1;
    gamma = 2;
    n = 2;
    l = 0.1
    D = 0.1;
    Di = 10;
    dt = 0.2
    measure_time = 400
    stoptimes = [80000, 120000, 100000]
    dx = 0.25
    dy = 0.25
    H = 100
    W = 60
    noiseseed = 6843147
    yperiodic = False
    T2 = 5
    u01s = [1.2, 2, 3]
    
    for ii in [0,1,2]:
        stoptime = stoptimes[ii]
        u01 = u01s[ii]
        pars = [b, b, gamma, gamma, n, u01, 0, D, Di]
        u02 = u02R2(pars, T2)
        pars = [b, b, gamma, gamma, n, u01, u02, D, Di]
        filename = 'mi/T1sweep/u01_' + str(u01)
        if not os.path.isfile(filename+'.pars'):
            write_parfile(sys, pars, icR2(pars), measure_time, stoptime, filename, dt = dt, dx = dx, dy = dy, H = H, W = W, yperiodic = yperiodic, noiseSeed = noiseseed)
        if not os.path.isfile(filename+'.hdf5'):
            solve(filename)
        T1 = ThssR2(pars)[0]
        outname = 'mi/T1_' + str(T1)
        caption = '$T_1 = %.2f$'%T1
        plot_Tend(filename, cblabel = '[GTPase 1]', fontsize = fontsize, ticks = False, caption = caption, outname = outname, ntickscb = ntickscb, notext = True, printTend = False, cbticks = False)
##        movie_solution(filename, cmap = 'coolwarm')
        plot_Tend(filename, cblabel = '[GTPase 2]', fontsize = fontsize, ticks = False, caption = caption, outname = outname, variable = 2, ntickscb = ntickscb, notext = True, printTend = False, cbticks = False)
##        movie_solution(filename, cmap = 'coolwarm', variable = 2)

    ## R2SL simulations
    sys = 'R2SL'
    b = 0.1;
    gamma = 2;
    n = 2;
    l = 0.1
    D = 0.1;
    Di = 10;
    dt = 0.2
    stoptimes = [80000, 80000, 120000, 120000]
    measure_time = 400
    dx = 0.2
    dy = 0.2
    H = 100
    W = 60
    yperiodic = False
    noiseseed = 6843147
    s1s = [0.2, 0.4, 0.2, 0.35]
    s2s = [0.2, 0.2, 0.4, 0.4]

    for ii in [0,1,2,3]:
        s1 = s1s[ii]
        s2 = s2s[ii]
        stoptime = stoptimes[ii]
        pars = [b, b, gamma, gamma, n, s1, s2, l, l, D, Di]
        filename = 'misl/sSweep/s1_' + str(s1) + '_s2_' + str(s2) + '_dxy' + str(dx) + '_dt' + str(dt)
        if not os.path.isfile(filename+'.pars'):
            write_parfile(sys, pars, icR2SL(pars), measure_time, stoptime, filename, dt = dt, yperiodic = yperiodic, dx = dx, dy = dy, noiseSeed = noiseseed)
        if not os.path.isfile(filename+'.hdf5'):
            solve(filename)
        outname = 'misl/s1_' + str(s1) + '_s2_' + str(s2)
        caption = '$\sigma_1 = %.2f$'%s1
        plot_Tend(filename, cblabel = '[GTPase 1]', fontsize = fontsize, ticks = False, caption = caption, outname = outname, ntickscb = ntickscb, notext = True, printTend = False, cbticks = False)
##        movie_solution(filename)
        plot_Tend(filename, cblabel = '[GTPase 2]', fontsize = fontsize, ticks = False, caption = caption, outname = outname, ntickscb = ntickscb, variable = 2, notext = True, printTend = False, cbticks = False)
##        movie_solution(filename, variable = 2)

    # R2GAP1 simulations
    sys = 'R2GAP1'
    b = 0.1
    gamma = 2
    n = 2
    Tg = 10
    D = 0.1*4;
    Di = 10*4;
    c = 1
    d = 1
    stoptimes = [120000, 50000, 50000]
    measure_time = 500
    dx = 0.25
    dy = 0.25
    H = 100
    W = 60
    dt = 0.2
    yperiodic = False
    stopdiff = 0
    T2 = 5

    noiseseed = 6843147

    u01s = [1.5, 2, 2.5]

    for ii in [0,1,2]:
        u01 = u01s[ii]
        stoptime = stoptimes[ii]
        pars = [b, b, gamma, gamma, n, u01, 0, D, Di, c, d, Tg, Di, Di]
        u02 = u02R2GAP1(pars, T2)
        pars = [b, b, gamma, gamma, n, u01, u02, D, Di, c, d, Tg, Di, Di]
        filename = 'migap1/T1sweep/u01' + str(u01) + '_T2' + str(T2) + '_cd' + str(c) + '_Tg' + str(Tg)
        if not os.path.isfile(filename+'.pars'):
            write_parfile(sys, pars, icR2GAP1(pars), measure_time, stoptime, filename, dx = dx, dy = dy, H = H, W = W, yperiodic = yperiodic, dt = dt, noiseSeed = noiseseed)
        if not os.path.isfile(filename+'.hdf5'):
            solve(filename)
        T1 = ThssR2GAP1(pars)[0]
        outname = 'migap1/T1_' + str(T1)
        caption = '$T_1 = %.2f$'%T1
        plot_Tend(filename, cblabel = '[GTPase 1]', fontsize = fontsize, ticks = False, caption = caption, outname = outname, ntickscb = ntickscb, notext = True, printTend = False, cbticks = False)
##        movie_solution(filename)
        plot_Tend(filename, cblabel = '[GTPase 2]', fontsize = fontsize, ticks = False, caption = caption, outname = outname, ntickscb = ntickscb, variable = 2, notext = True, printTend = False, cbticks = False)
##        movie_solution(filename,2)

    # R2GAP2 simulations
    sys = 'R2GAP2'
    b = 0.1
    gamma = 2
    n = 2
    Tg = 10
    D = 0.1*10;
    Di = 10*10;
    c = 1
    d = 1
    stoptime = 60000
    measure_time = 400
    dx = 0.25
    dy = 0.25
    H = 100
    W = 60
    dt = 0.1
    yperiodic = False
    stopdiff = 0
    T2 = 20

    noiseseed = 6843147

    for u01 in [1.2, 1.5, 2.5]:
        pars = [b, b, gamma, gamma, n, u01, 0, D, Di, c, c, d, d, Tg, Tg, Di, Di]
        u02 = u02R2GAP2(pars, T2)
        pars = [b, b, gamma, gamma, n, u01, u02, D, Di, c, c, d, d, Tg, Tg, Di, Di]
        filename = 'migap2/T1sweep/u01' + str(u01) + '_T2' + str(T2) + '_cd' + str(c) + '_Tg' + str(Tg)
        if not os.path.isfile(filename+'.pars'):
            write_parfile(sys, pars, icR2GAP2(pars), measure_time, stoptime, filename, dx = dx, dy = dy, H = H, W = W, yperiodic = yperiodic, dt = dt, noiseSeed = noiseseed)
        if not os.path.isfile(filename+'.hdf5'):
            solve(filename)
        T1 = ThssR2GAP2(pars)[0]
        outname = 'migap2/T1_' + str(T1)
        caption = '$T_1 = %.2f$'%T1
        plot_Tend(filename, cblabel = '[GTPase 1]', fontsize = fontsize, ticks = False, caption = caption, outname = outname, ntickscb = ntickscb, notext = True, printTend = False, cbticks = False)
##        movie_solution(filename)
        plot_Tend(filename, cblabel = '[GTPase 2]', fontsize = fontsize, ticks = False, caption = caption, outname = outname, ntickscb = ntickscb, variable = 2, notext = True, printTend = False, cbticks = False)
##        movie_solution(filename,2)


    ## WPGAP simulations lower DG
    sys = 'WPGAP'
    b = 0.1
    gamma = 2
    n = 2
    Tg = 10
    D = 0.1*10;
    Di = 10*10;
    DG = 40
    c = 1
    d = 1
    stoptimes = [10000,15000,10000]
    measure_time = 200
    dx = 0.2
    dy = 0.2
    H = 100
    W = 60
    dt = 0.1

    yperiodic = False
    noiseseed = 6843147

    u0s = [0.3, 0.6, 0.75]

    for ii in [0,1,2]:
        stoptime = stoptimes[ii]
        u0 = u0s[ii]
        pars = [b, gamma, n, u0, D, Di, c, d, Tg, DG, Di]
        filename = 'wpgap/MidDG/D10_u0' + str(u0) + '_cd' + str(c) + '_Tg' + str(Tg)
        if not os.path.isfile(filename+'.pars'):
            write_parfile(sys, pars, icWPGAP(pars), measure_time, stoptime, filename, dt = dt, dx = dx, dy = dy, H = H, W = W, yperiodic = yperiodic, noiseSeed = noiseseed)
        if not os.path.isfile(filename+'.hdf5'):
            solve(filename)
        T = ThssWPGAP(pars)
        outname = 'wpgap/MidDG_T' + str(T)
        caption = '$T = %.2f$'%T
        plot_Tend(filename, cblabel = '[GTPase]', fontsize = fontsize, ticks = False, caption = caption, outname = outname, ntickscb = ntickscb, notext = True, printTend = False, cbticks = False)
##        movie_solution(filename)
