# Supplementary material for: Small GTPase patterning: How to stabilise cluster coexistence
Source: PLoS One. 2019 Mar 7;14(3):e0213188. doi: 10.1371/journal.pone.0213188 (PMC6405054; doi:10.1371/journal.pone.0213188)
Supplement: S1 Code — (ZIP) [file pone.0213188.s015.zip › Code/Sims/dedalusSolver.py]

# -*- coding: utf-8 -*-
import sys
# add path to dedalus installation
sys.path.append('/home/bas/dedalus')
from dedalus import public as de
import numpy as np
from numpy import array
from numpy.random import RandomState
import time
import h5py
from systems import *
from reproduciblePerturbations import *

de.logging_setup.rootlogger.setLevel('ERROR')

def concentration_at(filename, m, ycoor, variable = 0):
    '''Find the fraction of the total area that is occupied by peaks.
filename: Name of the datafile with the solution (without .hdf5)
threshold: Level of active ROP above which the area is counted as peak. If 'mid', the threshold will be set to the midlevel value between the lowest and highest concentration in the domain.'''
    # Load parameters
    pardict = read_parfile(filename)
    sys = pardict['sys']
    ics = pardict['ics']
    nvars = getnvars(sys)
    statenames = getstatenames(sys)
    dx = pardict['dx']
    dy = pardict['dy']
    H = pardict['H']
    W = pardict['W']
    
    yperiodic = pardict['yperiodic']
    
    try:
        diffusiontype = pardict['diffusiontype']
    except KeyError:
        diffusiontype = 'fixed'
        pardict['diffusiontype'] = diffusiontype
        pardict['Dumin'] = 0
        pardict['ndiff'] = 0
    try:
        pardict['KD']
    except KeyError:
        pardict['KD'] = 0
    

    # Get domain and solver objects
    domain = get_domain(dx, dy, H, W, yperiodic)
    x = domain.grid(0)
    y = domain.grid(1)
    solver, problem = get_solver(sys, pardict, domain, statenames, yperiodic)
    u = solver.state['u']

    # Set initial conditions to new starting point
    f = h5py.File(filename + '.hdf5','r')
    laststates = f['states_m' + str(m)][:]
    f.close()
    u['g'] = ics[0] + 0*x+0*y
    solver.step(0.0001)
    u['g'] = laststates[variable]

    x_da = domain.grid(0, scales=domain.dealias)
    y_da = domain.grid(1, scales=domain.dealias)

    dists = np.abs(y_da-ycoor)
    ii = dists.argmin()

    u = u['g'][:,ii]

    return x_da,u


def area_fraction(filename, threshold = 'mid'):
    '''Find the fraction of the total area that is occupied by peaks.
filename: Name of the datafile with the solution (without .hdf5)
threshold: Level of active ROP above which the area is counted as peak. If 'mid', the threshold will be set to the midlevel value between the lowest and highest concentration in the domain.'''
    # Load parameters
    pardict = read_parfile(filename)
    sys = pardict['sys']
    ics = pardict['ics']
    nvars = getnvars(sys)
    statenames = getstatenames(sys)
    dx = pardict['dx']
    dy = pardict['dy']
    H = pardict['H']
    W = pardict['W']
    
    yperiodic = pardict['yperiodic']
    
    try:
        diffusiontype = pardict['diffusiontype']
    except KeyError:
        diffusiontype = 'fixed'
        pardict['diffusiontype'] = diffusiontype
        pardict['Dumin'] = 0
        pardict['ndiff'] = 0
    try:
        pardict['KD']
    except KeyError:
        pardict['KD'] = 0
    

    # Get domain and solver objects
    domain = get_domain(dx, dy, H, W, yperiodic)
    x = domain.grid(0)
    y = domain.grid(1)
    solver, problem = get_solver(sys, pardict, domain, statenames, yperiodic)
    u = solver.state['u']

    # Find last time point to start from
    f = h5py.File(filename + '.hdf5','r')
    keys = [key for key in f.keys()]
    f.close()
    lastm = 0
    for key in keys:
        if key.startswith('states_m'):
            lastm = max(int(key[8:]),lastm)

    # Set initial conditions to new starting point
    f = h5py.File(filename + '.hdf5','r')
    laststates = f['states_m' + str(lastm)][:]
    f.close()
    u['g'] = ics[0] + 0*x+0*y
    solver.step(0.0001)
    u['g'] = laststates[0]

    if threshold == 'mid':
        threshold = (u['g'].max()-u['g'].min())/2 + u['g'].min()

    for ii in range(len(u['g'])):
        for jj in range(len(u['g'][ii,:])):
            if u['g'][ii,jj] > threshold:
                u['g'][ii,jj] = 1
            else:
                u['g'][ii,jj] = 0

    active_area = u.integrate('x').integrate('y')['g'][0,0]
    total_area = H*W
    
    return active_area/total_area


def nearlyEqual(a,b):
    eps = 10*sys.float_info.epsilon
    diff = abs(a-b)
    if a == b:
        return True
    elif a==0 or b==0:
        return diff < eps
    else:
        return diff/min(abs(a),abs(b)) < eps

def get_domain(dx, dy, H, W, yperiodic):
    # Specify xbasis
    npointsx = round(W/dx)
    xbasis = de.Fourier('x', npointsx, interval=(0,W), dealias=3/2)

    # Specify ybasis
    npointsy = round(H/dy)
    if not yperiodic:
        ybasis = de.Chebyshev('y', npointsy, interval=(0,H), dealias=3/2)
    else:
        ybasis = de.Fourier('y', npointsy, interval=(0,H), dealias=3/2)

    # Specify domain
    domain = de.Domain([xbasis, ybasis], grid_dtype=np.float64, mesh=[1]);

    return domain

def get_solver(sys, pardict, domain, statenames, yperiodic):
    problem = eval(sys+'solver(pardict, domain)')

    if not yperiodic:
        # Add neumann bc
        for statename in statenames:
            problem.add_bc("left(" + statename + "y) = 0")
            problem.add_bc("right(" + statename + "y) = 0")

    # Solver
    solver = problem.build_solver(de.timesteppers.RK443)

    return solver, problem

def get_noise(x,y,W,H,N,M,perturbationtype,rng):
    if perturbationtype == 'random':
        noise = rng.randn(x.shape[0],y.shape[1])*1e-6
    else:
        if perturbationtype == 'p1':
            A = genA(N,M,rng)
            noise = p1(x,y,A,W,H)
        if perturbationtype == 'p2':
            A = genA(N,M,rng)
            noise = p2(x,y,A,W,H)
        if perturbationtype == 'p3':
            A = genA(N,M,rng)
            B = genA(N,M,rng)
            noise = p3(x,y,A,B,W,H)
        if perturbationtype == 'p4':
            A = genA(N,M,rng)
            B = genA(N,M,rng)
            C = genA(N,M,rng)
            D = genA(N,M,rng)
            noise = p4(x,y,A,B,C,D,W,H)
        noise /= np.abs(noise).max()*1e6
    return noise

def solve(filename, dtstart = 'file', cont = False, new_Tend = 'parfile', addtoIC = [], contNoise = False, noiseInterval = None):
    """Solve the PDE problem and write output as datafile (.hdf5).
filename: name of the parameter file (without .pars)
dtstart: DON'T USE. Used internally if dt is variable. 'file' to read the first guess from file, halved each time it is too large.
cont: If True, continue simulation from existing datafile and parameter file.
new_Tend: Specify new end time for simulation. For usage with cont=True (Default: use value in parameter file).
addtoIC: Specify fixed concentration to add to the initial conditions before (continuing) integration. Specify as list, with a list of variable numbers as its first entry and a list of concentrations as its second.
contNoise: If True, add noise to the states before continuing the integration (only when cont=True)."""
    # Load parameters
    pardict = read_parfile(filename)
    sys = pardict['sys']
    ics = pardict['ics']
    nvars = getnvars(sys)
    statenames = getstatenames(sys)
    dx = pardict['dx']
    dy = pardict['dy']
    H = pardict['H']
    W = pardict['W']
    measure_time = pardict['measure_time']
    if new_Tend == 'parfile':
        stoptime = pardict['stoptime']
    else:
        stoptime = new_Tend
        parfile = open(filename + '.pars', 'a')
        parfile.write('\nstoptime ' + str(stoptime) + '\n')
        parfile.close()
    abstol = pardict['abstol']
    yperiodic = pardict['yperiodic']
    stopdiff = pardict['stopdiff']
    dt = pardict['dt']
    noiseSeed = pardict['noiseSeed']
    try:
        perturbationtype = pardict['perturbationtype']
        N = pardict['N']
        M = pardict['M']
    except KeyError:
        perturbationtype = 'random'
        N = 0
        M = 0
    try:
        peakShift = pardict['peakShift']
    except KeyError:
        peakShift = False
    try:
        diffusiontype = pardict['diffusiontype']
    except KeyError:
        diffusiontype = 'fixed'
        pardict['diffusiontype'] = diffusiontype
        pardict['Dumin'] = 0
        pardict['ndiff'] = 0
    try:
        pardict['KD']
    except KeyError:
        pardict['KD'] = 0
    if addtoIC:
        if type(addtoIC[0]) != type([]):
            addtoICvar = [addtoIC[0]]
        else:
            addtoICvar = addtoIC[0]
        if type(addtoIC[1]) != type([]):
            addtoICamount = [addtoIC[1]]
        else:
            addtoICamount = addtoIC[1]
    if type(dtstart) == type('file'):
        dtstart = pardict['dtstart']

    # Get domain and solver objects
    domain = get_domain(dx, dy, H, W, yperiodic)
    x = domain.grid(0)
    y = domain.grid(1)
    solver, problem = get_solver(sys, pardict, domain, statenames, yperiodic)
    if dt == 'variable':
        domain2 = get_domain(dx, dy, H, W, yperiodic)
        solver2, problem2 = get_solver(sys, pardict, domain2, statenames, yperiodic)

    # Stop stopping criteria (not used)
    solver.stop_sim_time = np.inf
    solver.stop_wall_time = np.inf
    solver.stop_iteration = np.inf

    # Initial conditions
    states = [solver.state[statenames[i]] for i in range(nvars)]
    if dt == 'variable':
        states2 = [solver2.state[statenames[i]] for i in range(nvars)]

    # Set random number generator for noise
    if noiseSeed == 'random':
        rng = RandomState()
    else:
        rng = RandomState(noiseSeed)

    if not cont:
        tstart = 0
        for ii in range(len(states)):
            states[ii]['g'] = ics[ii] + 0*x+0*y
        for ii in range(0,len(ics),2):
            noise = get_noise(x,y,W,H,N,M,perturbationtype,rng)
            states[ii]['g'] = states[ii]['g'] + noise
            states[ii+1]['g'] = states[ii+1]['g'] - noise
        if dt == 'variable':
            for ii in range(len(states)):
                states2[ii]['g'] = np.copy(states[ii]['g'])
    else:
        # Find last time point to start from
        f = h5py.File(filename + '.hdf5','r')
        keys = [key for key in f.keys()]
        f.close()
        lastm = 0
        for key in keys:
            if key.startswith('states_m'):
                lastm = max(int(key[8:]),lastm)
        tstart = (lastm-1)*measure_time

        # Set initial conditions to new starting point
        f = h5py.File(filename + '.hdf5','r')
        laststates = f['states_m' + str(lastm)][:]
        f.close()
        for ii in range(len(states)):
            states[ii]['g'] = ics[ii] + 0*x+0*y
        solver.step(dt)
        for ii in range(len(states)):
            states[ii]['g'] = laststates[ii]
        if dt == 'variable':
            for ii in range(len(states)):
                states2[ii]['g'] = np.copy(states[ii]['g'])

    # Add value to IC if requested
    if addtoIC:
        for ii in range(len(addtoICvar)):
            states[addtoICvar[ii]]['g'] += addtoICamount[ii]
            if dt == 'variable':
                states2[addtoICvar[ii]]['g'] += addtoICamount[ii]

    # Add extra noise to IC upon continuation
    if cont and contNoise:
        for ii in range(0,len(ics),2):
            x_da = domain.grid(0, scales=domain.dealias)
            y_da = domain.grid(1, scales=domain.dealias)
            noise = get_noise(x_da,y_da,W,H,N,M,perturbationtype,rng)
            states[ii]['g'] = states[ii]['g'] + noise
            states[ii+1]['g'] = states[ii+1]['g'] - noise
            if dt == 'variable':
                for ii in range(len(states)):
                    states2[ii]['g'] = np.copy(states[ii]['g'])
    
    # Setup storage
    if not cont:
        m = 1
        f = h5py.File(filename + '.hdf5','w')
        f.create_dataset('states_m' + str(m),data = [np.copy(state['g']) for state in states])
        f.close()
        t_list = [solver.sim_time]
        mtimes = list(np.arange(measure_time,stoptime+measure_time,measure_time))
        if noiseInterval:
            noisetimes = list(np.arange(noiseInterval,stoptime+noiseInterval,noiseInterval))
    else:
        m = lastm
        t_list = list(np.linspace(0, tstart, lastm))
        mtimes = list(np.arange(tstart+measure_time,stoptime+measure_time,measure_time))
        if noiseInterval:
            noisetimes = list(np.arange(tstart+noiseInterval,stoptime+noiseInterval,noiseInterval))
        
    x_start = domain.grid(0, scales=1)
    y_start = domain.grid(1, scales=1)

    start_time = time.time()
    t = tstart
    stop = False
    measureNext = False
    firstMeasurement = True
    if dt == 'variable':
        # Main loop with variable dt
        dt = dtstart
        del0 = abstol #desired error
        steps = 0
        retries = 0
        successes = 0
        ii = 0
        while t < stoptime and not stop:
            ii += 1
            if measureNext:
                measure = True
            else:
                measure = False
            del1 = del0 + 1
            while del1 > del0:
                # remember starting point
                states0 = []
                for state in states:
                    states0 += [np.copy(state['g'])]

                # Compare two steps to one double step
                steps += 1
                solver.step(dt)
                solver.step(dt)
                solver2.step(2*dt)

                errors = []
                for jj in range(len(states)):
                    error = np.abs(states[jj]['g'] - states2[jj]['g']).max()
                    errors += [error]
                del1 = max(errors)
                
                # Estimate appropriate time step (with safety factor 0.9) for next run
                dt0 = 0.9*dt * abs(del0/del1)**(1/3)
                if dt0 == 0:
                    dt0 = dt/10
                if dt0 < 1e-300:
                    raise ValueError('Required time step too small to process')
##                if dt0 < 0.1:
##                    print(dt,dt0,del1)
                # If the error is too great, reset the solver states and try again with new time step
                if del1 > del0:
                    if ii == 1:
                        print('Retrying with dtstart = ' + str(dtstart/10))
                        return(solve(filename,dtstart/10))
                    for jj in range(len(states)):
                        states[jj]['g'] = np.copy(states0[jj]) # Anti-aliasing
                        states2[jj]['g'] = np.copy(states0[jj])
                    retries += 1
                    if measureNext:
                        measure = False
                else: # adopt outcome of smallest step size and continue
                    for jj in range(len(states)):
                        states2[jj]['g'] = np.copy(states[jj]['g'])
                    t += dt*2
                    successes += 1
                    
                # Determine if next dt would cross measure_time boundary
                if (t%measure_time) + 2*dt0 >= measure_time:
                    dt = (measure_time - (t%measure_time))/2
                    measureNext = True
                else:
                    dt = dt0
                    measureNext = False
                
            if measure:
                print('Measurement at t = {}    dt = {:.3f}'.format(t,dt))
                errortext = nvars*'%serror = {:.3e}    '%tuple(statenames)
                print(errortext.format(*tuple(errors)))
                print('Retries = {:.2f}%    Successes = {:.2f}%'.format(retries/steps*100,successes/steps*100))
                # Determine difference previous measurement
                if not firstMeasurement:
                    diffmaxs = []
                    f = h5py.File(filename + '.hdf5','r')
                    previous_states = f['states_m' + str(m)][:]
                    f.close()
                    if not peakShift:
                        for jj in range(len(states)):
                            diff = (states[jj]['g'] - previous_states[jj])/states[jj]['g'] * 100
                            diffmaxs += [np.abs(diff).max()]
                    else:
                        for jj in range(len(states)):
                            # shift the max of the new state to the max of the old state
                            maxI1 = (previous_states[jj].argmax(0)[previous_states[jj].max(0).argmax()], previous_states[jj].max(0).argmax())
                            maxI2 = (states[jj]['g'].argmax(0)[states[jj]['g'].max(0).argmax()], states[jj]['g'].max(0).argmax())
                            shift = (maxI1[0] - maxI2[0], maxI1[1] - maxI2[1])
                            print('Shift = {}'.format(shift))
                            
                            shape = states[jj]['g'].shape
                            state2shift = np.zeros(shape)
                            for xi in range(shape[0]):
                                for yj in range(shape[1]):
                                    state2shift[(xi+shift[0])%shape[0], (yj+shift[1])%shape[1]] = states[jj]['g'][xi, yj]

                            # Determine difference between shifted new state and old state
                            diff = (state2shift - previous_states[jj])/state2shift * 100
                            diffmaxs += [np.abs(diff).max()]

                            
                    diffmaxtext = nvars*'%sdiffmax = {:.3f}%%    '%tuple(statenames)
                    print(diffmaxtext.format(*tuple(diffmaxs)) + '\n')
                else:
                    print(' ')
                    
                # Save current state
                m += 1
                f = h5py.File(filename + '.hdf5','a')
                f.create_dataset('states_m' + str(m),data = [np.copy(state['g']) for state in states])
                f.close()
                t_list.append(t)

                # Stop if difference is too small
                if not firstMeasurement:
                    if max(diffmaxs) < stopdiff:
                            stop = True
                            print('Stopping criterium of max {}% difference reached'.format(stopdiff))
                            
                firstMeasurement = False
    else:
        # main loop with fixed dt
        dtfixed = dt
        while t < stoptime and not stop:
            if measureNext:
                measure = True
            else:
                measure = False
            solver.step(dt)
            t += dt
            if len(mtimes)>0 and ((t + dtfixed >= mtimes[0]) or nearlyEqual(t+dtfixed,mtimes[0])):
                dt = mtimes[0] - t
                measureNext = True
                mtimes.pop(0)
            else:
                dt = dtfixed
                measureNext = False

            if noiseInterval:
                if len(noisetimes)>0 and ((t >= noisetimes[0]) or nearlyEqual(t,noisetimes[0])):
                    for ii in range(0,len(ics),2):
                        x_da = domain.grid(0, scales=domain.dealias)
                        y_da = domain.grid(1, scales=domain.dealias)
                        noise = get_noise(x_da,y_da,W,H,N,M,perturbationtype,rng)
                        states[ii]['g'] = states[ii]['g'] + noise
                        states[ii+1]['g'] = states[ii+1]['g'] - noise
                    noisetimes.pop(0)
                    print('Adding noise at t = {}\n'.format(t))

            if measure:
                print('Measurement at t = {}    dt = {:.3f}'.format(t,dt))                

                # Determine difference previous measurement
                if not firstMeasurement:
                    
                    diffmaxs = []
                    f = h5py.File(filename + '.hdf5','r')
                    previous_states = f['states_m' + str(m)][:]
                    f.close()
                    if not peakShift:
                        for jj in range(len(states)):
                            diff = (states[jj]['g'] - previous_states[jj])/states[jj]['g'] * 100
                            diffmaxs += [np.abs(diff).max()]
                    else:
                        for jj in range(len(states)):
                            # shift the max of the new state to the max of the old state
                            maxI1 = (previous_states[jj].argmax(0)[previous_states[jj].max(0).argmax()], previous_states[jj].max(0).argmax())
                            maxI2 = (states[jj]['g'].argmax(0)[states[jj]['g'].max(0).argmax()], states[jj]['g'].max(0).argmax())
                            shift = (maxI1[0] - maxI2[0], maxI1[1] - maxI2[1])
                            
                            shape = states[jj]['g'].shape
                            state2shift = np.zeros(shape)
                            for xi in range(shape[0]):
                                for yj in range(shape[1]):
                                    state2shift[(xi+shift[0])%shape[0], (yj+shift[1])%shape[1]] = states[jj]['g'][xi, yj]

                            # Determine difference between shifted new state and old state
                            diff = (state2shift - previous_states[jj])/state2shift * 100
                            diffmaxs += [np.abs(diff).max()]

                            
                    diffmaxtext = nvars*'%sdiffmax = {:.3f}%%    '%tuple(statenames)
                    print(diffmaxtext.format(*tuple(diffmaxs)) + '\n')
                else:
                    print(' ')
                
                # Save current state
                m += 1
                f = h5py.File(filename + '.hdf5','a')
                f.create_dataset('states_m' + str(m),data = [np.copy(state['g']) for state in states])
                f.close()
                t_list.append(t)

                # Stop if difference is too small
                if not firstMeasurement:
                    if max(diffmaxs) < stopdiff:
                            stop = True
                            print('Stopping criterium of max {}% difference reached'.format(stopdiff))

                firstMeasurement = False

    # Print duration of main loop   
    end_time = time.time()
    print('Runtime:', end_time-start_time)
    f = open(filename + '.pars','a')
    f.write('Runtime: ' + str(end_time-start_time) + 's\n')
    f.close()
    
    # Write metadata to file
    x_da = domain.grid(0, scales=domain.dealias)
    y_da = domain.grid(1, scales=domain.dealias)
    f = h5py.File(filename + '.hdf5','a')
    if not 'xstart' in f:
        f.create_dataset('xstart',data = x_start)
    if not 'ystart' in f:
        f.create_dataset('ystart',data = y_start)
    if not 'x' in f:
        f.create_dataset('x',data = x_da)
    if not 'y' in f:
        f.create_dataset('y',data = y_da)
    if 't' in f:
        del f['t']
    f.create_dataset('t',data = t_list)
    if diffusiontype == 'yvariable' and not ('D' in f):
        f.create_dataset('D',data = problem.parameters['varDu']['g'])
    f.close()


def write_parfile(sys, pars, ic, measure_time, stoptime, filename, abstol = 1e-3, dx = 0.5, dy = 0.5, H = 100, W = 60, dtstart = 0.5, yperiodic = False, stopdiff = 0, dt = 'variable', noiseSeed = 'random', peakShift = False, perturbationPars = ['random',0,0], varDpars = ['fixed', 0, 0]):
    """Write specified parameters to a parameter file (.pars) to be read by the solver.
sys: Name of system ('WP'|'WPSL'|'ASDM'|'WPGAP'|'R2'|'R2SL'|'R2GAP1'|'R2GAP2')
pars: List of system specific parameters (see system descriptions)
ic: List of (homogeneous) initial conditions (one per variable)
measure_time: Interval at which data is stored in output file.
stoptime: Time point at which to end simulation
filename: Path to and name of parameter file to be writen (as well as future output files). (Without extension.)
abstol: Absolute tolerance if dt = 'variable'. Ignored otherwise.
dx: Spatial step size in x-direction. Use integer factors of W.
dy: Spatial step size in y-direction. Use integer factors of H.
H: Domain height.
W: Domain width.
dtstart: Initial time step to try when dt = 'variable'. Ignored otherwise.
yperiodic: If True simulate on torus. Otherwise use no-flux boundary conditions at top and bottom of the domain.
stopdiff: Stop simulation if max relative difference (in percent) is smaller than this value.
dt: Size of the time step to be used. If 'variable', use variable time step (no guarantees!)
noiseSeed: Seed for random number generator. If 'random', a random seed is used.
peakShift: If True, try to shift the largest peak to the point of the maximum peak in the previous measurement before computing the maximum difference (to compensate for stable drifting patterns). Does not really work.
perturbationPars: List of parameters to specify a reproducible perturbation as initial condition. Parameters are: [perturbationtype, N, M]. If perturbationtype is 'random', each pixel gets a random perturbation (not reproducible upon mesh refinement) and N and M are ignored. Otherwise, specify perturbation function ('p1'|'p2'|'p3'|'p4') and number of modes to use in x-direction (N) and y-direction (M).
varDpars: List of parameters to use for a variable diffusion coefficient. Parameters are: [diffusiontype, Dumin, ndiff]. If diffusiontype is 'fixed', normal diffusion is used and other parameters are ignored. If diffusiontype is 'constant', diffusion of the first variable (active form of ROP) in y-direction is reduced to the value of Dumin. If diffusiontype is 'variable', diffusion of the first variable (active form of ROP) is given by a cosine function of y with ndiff periods, a minimum of Dumin, and a maximum of Du (standard diffusion parameter for first variable). If diffusiontype is 'yvariable', diffusion of the first variable (active form of ROP) in the y-direction is given by a cosine function of y with ndiff periods, a minimum of Dumin, and a maximum of Du (diffusion coefficient in the x-direction)."""
    text = 'sys ' + sys + '\n'
    text += eval('parstr'+sys+'(pars)')
    for ii in range(len(ic)):
        text += 'ic' + str(ii+1) + ' ' + str(ic[ii]) + '\n'
    text += 'dx ' + str(dx) + '\n'
    text += 'dy ' + str(dy) + '\n'
    text += 'dt ' + str(dt) + '\n'
    text += 'H ' + str(H) + '\n'
    text += 'W ' + str(W) + '\n'
    text += 'measure_time ' + str(measure_time) + '\n'
    text += 'stoptime ' + str(stoptime) + '\n'
    text += 'abstol ' + str(abstol) + '\n'
    text += 'dtstart ' + str(dtstart) + '\n'
    text += 'yperiodic ' + str(yperiodic) + '\n'
    text += 'stopdiff ' + str(stopdiff) + '\n'
    text += 'noiseSeed ' + str(noiseSeed) + '\n'
    text += 'peakShift ' + str(peakShift) + '\n'
    text += 'perturbationtype ' + str(perturbationPars[0]) + '\n'
    text += 'N ' + str(perturbationPars[1]) + '\n'
    text += 'M ' + str(perturbationPars[2]) + '\n'
    text += 'diffusiontype ' + str(varDpars[0]) + '\n'
    text += 'Dumin ' + str(varDpars[1]) + '\n'
    text += 'ndiff ' + str(varDpars[2]) + '\n'
    try:
        text += 'KD ' + str(varDpars[3]) + '\n'
    except IndexError:
        text += 'KD 0\n'

    f = open(filename + '.pars','w')
    f.write(text)
    f.close()

def read_parfile(filename):
    names = ('sys', 'icu', 'icv', 'icG', 'icg', 'dx','dy','dt','H','W','measure_time','stoptime','abstol','dtstart','yperiodic', 'stopdiff','noiseSeed','peakShift','perturbationtype','N','M','diffusiontype','Dumin','ndiff','KD')
    d = {}
    f = open(filename + '.pars')
    for line in f:
        parts = line.split()
        if parts == []:
            pass
        elif parts[0] in names:
            if parts[0] == 'sys':
                names += eval('parnames'+parts[1]+'()')
                d[parts[0]] = parts[1]
                ics = [0] * getnvars(d['sys'])
            elif parts[0] in ('yperiodic', 'peakShift'):
                d[parts[0]] = eval(parts[1])
            elif parts[0] == 'dt':
                if parts[1] == 'variable':
                    d[parts[0]] = 'variable'
                else:
                    d[parts[0]] = float(parts[1])
            elif parts[0] in ('noiseSeed','N','M'):
                if parts[1] == 'random':
                    d[parts[0]] = 'random'
                else:
                    d[parts[0]] = int(parts[1])
            elif parts[0] in ('perturbationtype','diffusiontype'):
                d[parts[0]] = parts[1]
            else:
                d[parts[0]] = float(parts[1])
        elif parts[0].startswith('ic') and parts[0][2].isdigit():
            ics[int(parts[0][2:])-1] = float(parts[1])
    icnames = ('icu','icv','icG','icg')
    for ii in range(len(icnames)):
        name = icnames[ii]
        if name in d:
            ics[ii] = d[name]
    d['ics'] = ics
    f.close()
    return d
