# Supplementary material for: Small GTPase patterning: How to stabilise cluster coexistence
Source: PLoS One. 2019 Mar 7;14(3):e0213188. doi: 10.1371/journal.pone.0213188 (PMC6405054; doi:10.1371/journal.pone.0213188)
Supplement: S1 Code — (ZIP) [file pone.0213188.s015.zip › Code/Sims/transientWPearly.py]

# -*- coding: utf-8 -*-
from dedalusSolver import write_parfile, solve
from processOutput import gen_frames
from systems import ThssWP, ThssWPGAP, u02R2, ThssR2, u02R2GAP1, ThssR2GAP1, u02R2GAP2, ThssR2GAP2
import os.path

if __name__ == '__main__':
    fontsize = 80/2

    ## WP simulations transient behaviour
    sys = 'WP'
    b = 0.1;
    gamma = 2;
    n = 2;
    D = 0.1;
    Di = 10;
    dt = 0.5
    stoptime = 2000
    measure_time = 10
    dx = 0.2
    dy = 0.2
    H = 100
    W = 60
    noiseseed = 6843147
    yperiodic = False
    for u0 in [0.3,0.6,0.85]:
        pars = [b, gamma, n, u0, D, Di]
        filename = 'wp/transient/Tend' + str(stoptime) + '_u0' + str(u0) + '_T' + str(ThssWP(pars))
        if not os.path.isfile(filename+'.pars'):
            write_parfile(sys, pars, icWP(pars), measure_time, stoptime, filename, dt = dt, dx = dx, dy = dy, H = H, W = W, yperiodic = yperiodic, noiseSeed = noiseseed)
        if not os.path.isfile(filename+'.hdf5'):
            solve(filename)
##        plot_Tend(filename, cblabel = '[GTPase]', fontsize = fontsize, ticks = False, caption = caption, outname = outname, ntickscb = ntickscb, notext = True, printTend = False, cbticks = False)
##        plot_Tend(filename,1)
        gen_frames(filename, ticks = False, cblabel = '[GTPase]', variableColorBar = True, caption = '', notext = False, axlabel = False, textAbove = True, fontsize = fontsize)

    
    
