# Supplementary material for: Small GTPase patterning: How to stabilise cluster coexistence
Source: PLoS One. 2019 Mar 7;14(3):e0213188. doi: 10.1371/journal.pone.0213188 (PMC6405054; doi:10.1371/journal.pone.0213188)
Supplement: S1 Code — (ZIP) [file pone.0213188.s015.zip › Code/LSA1par/ksquareOpenCylinder.m]

%% Function for finding k^2 for open cylinder geometry
function ksq = ksquareOpenCylinder(n, m, L, H)
    ksq = pi^2 * (4*n^2/L^2 + m^2/H^2);
end
