# Supplementary material for: Small GTPase patterning: How to stabilise cluster coexistence
Source: PLoS One. 2019 Mar 7;14(3):e0213188. doi: 10.1371/journal.pone.0213188 (PMC6405054; doi:10.1371/journal.pone.0213188)
Supplement: S1 Code — (ZIP) [file pone.0213188.s015.zip › Code/LSA1par/plotLSA1par.m]

function h = plotLSA1par(apars, maxls, axlim, parname, varargin)
%% Try reading hopf-data
maxlscpx = [];
if ~isempty(varargin)
    maxlscpx = varargin{1};
end

%% Plot
hold on
h = plot(apars,maxls,'color',[0 0.5 0],'linewidth',7);
if ~isempty(maxlscpx)
    plot(apars, maxlscpx, 'c', 'linewidth', 7)
end
plot([apars(1) apars(end)],[0 0],'color',[0 0 0],'linewidth',2)
hold off
axis(axlim)
scalefactor=3;
fontsizevar=11;
fontsizevar=fontsizevar*scalefactor;
xlabel(parname,'fontsize',fontsizevar,'color',[0 0 0])
ylabel('max(Re(\lambda))','fontsize',fontsizevar,'color',[0 0 0])
set(gcf,'units','inches','pos',[0 0 3.1*scalefactor 2.61*scalefactor])
set(gca,'fontsize',fontsizevar,'YColor',[0 0 0],'XColor',[0 0 0],...
    'linewidth',1.5);
