# Supplementary material for: Small GTPase patterning: How to stabilise cluster coexistence
Source: PLoS One. 2019 Mar 7;14(3):e0213188. doi: 10.1371/journal.pone.0213188 (PMC6405054; doi:10.1371/journal.pone.0213188)
Supplement: S1 Code — (ZIP) [file pone.0213188.s015.zip › Code/LSA1par/LSAplots.m]

%% WP model
b = 0.1;
gamma = 2;
n = 2;

Du = 0.1;
Dv = 10;
D = [Du 0; 0 Dv];
L = 60;
H = 100;
nmax= 20;
mmax = 20;
axlim = [0,3,-0.2,inf];
color = [0 0 0];

figure()
pars = [b gamma n 0 Du, Dv];
ap = 4;
parrange = [0,10];
[~, maxls, ksqlmaxs] = LSA1par(@JhssWP, pars, ap, parrange);
plotLSA1parksq(ksqlmaxs,maxls,axlim);

u0s = 0:0.1:1;
h = zeros(length(u0s),1);
for ii = 1:length(u0s)
    u0 = u0s(ii);
    pars = [b gamma n u0];
    h(ii) = LSAfun(@JhssWP, @ksquareOpenCylinder, pars, D, L, H, nmax, mmax, axlim, color+((ii-1)/length(u0s)));
end
legend(h,strcat('T = ',string(round(Twp(pars,u0s),2))))
saveas(gcf, strcat('figs/WP/wpLSA_default.svg'))
close gcf


%% Plot for range of u0
b = 0.1;
gamma = 2;
n = 2;
u0 = 0;
Du = 0.1;
Dv = 10;
pars = [b gamma n u0 Du Dv];
ap = 4;
parrange = [0,1];
[apars, maxls, ~] = LSA1par(@JhssWP, pars, ap, parrange);


axlim = [0,Inf,-Inf,Inf];
Ts = Twp(pars,apars);
plotLSA1par(Ts,maxls,axlim, 'T');
saveas(gcf, strcat('figs/WP/wpLSA1parT_default.svg'))
close gcf


%% WPSL
b = 0.1;
gamma = 2;
n = 2;
l = 0.1;

Du = 0.1;
Dv = 10;
D = [Du 0; 0 Dv];
L = 60;
H = 100;
nmax= 20;
mmax = 20;
axlim = [0,4,-0.4,inf];
color = [0 0 0];

figure()
pars = [b gamma n 0 l Du, Dv];
ap = 4;
parrange = [0,1];
[~, maxls, ksqlmaxs] = LSA1par(@JhssWPSL, pars, ap, parrange);
plotLSA1parksq(ksqlmaxs,maxls,axlim);

sss = 0:0.01:0.1;
h = zeros(length(sss),1);
for ii = 1:length(sss)
    s = sss(ii);
    pars = [b gamma n s l];
    h(ii) = LSAfun(@JhssWPSL, @ksquareOpenCylinder, pars, D, L, H, nmax, mmax, axlim, color+((ii-1)/length(sss)));
end
legend(h,strcat('\sigma = ',string(sss)))
saveas(gcf, strcat('figs/WPSL/wpslLSA_default.svg'))
close gcf


%% Plot for range of sigmas
b = 0.1;
gamma = 2;
n = 2;
s = 0.1;
l = 0.1;
Du = 0.1;
Dv = 10;
pars = [b gamma n s l Du Dv];
ap = 4;
parrange = [0,0.2];

[apars, maxls, ~, maxlscpx] = LSA1par(@JhssWPSL, pars, ap, parrange, true);
axlim = [parrange,-Inf,Inf];
plotLSA1par(apars,maxls,axlim, '\sigma',maxlscpx);
saveas(gcf, strcat('figs/WPSL/wpslLSA1par_default_H.svg'))
close gcf
