# Supplementary material for: Small GTPase patterning: How to stabilise cluster coexistence
Source: PLoS One. 2019 Mar 7;14(3):e0213188. doi: 10.1371/journal.pone.0213188 (PMC6405054; doi:10.1371/journal.pone.0213188)
Supplement: S1 Code — (ZIP) [file pone.0213188.s015.zip › Code/LSA1par/LSAfun.m]

function h = LSAfun(Jhssfh, ksqfh, pars, D, L, H, nmax, mmax, axlim, color)
%% parameters
%D = [Du 0; 0 Dv];


% %% Compute HSS
% uhss = sigma;
% vhss = (sigma^2+1)/(gamma*sigma);

%% Compute Jacobian matrix at HSS
Jhss = Jhssfh(pars);

%% Determine growth modes for discreet wave numbers possible on geometry
lambdas = zeros(2,(nmax + 1)*(mmax + 1));
ks = zeros(1,(nmax + 1)*(mmax + 1));
ii = 1;
for n = 0:nmax
    for m = 0:mmax
        ksq = ksqfh(n,m,L,H);
        ks(:,ii) = ksq;
        lambdas(:,ii) = eig(Jhss - ksq*D);
        ii = ii + 1;
    end
end

cks = 0:min(max(ks),axlim(2))/1000:min(max(ks),axlim(2));
contlambdas = zeros(2,length(cks));
for ii = 1:length(cks)
    ksq = cks(ii);
    contlambdas(:,ii) = eig(Jhss - ksq*D);
end

l1 = real(contlambdas(1,:));
l2 = real(contlambdas(2,:));

hold on
h = plot(cks,l1,'k','linewidth',7,'color',color);
plot(cks,l2,'k','linewidth',7,'color',color)
plot(ks, real(lambdas(1,:)),'r.','markersize',8,'linewidth',0.05)
plot(ks, real(lambdas(2,:)),'r.','markersize',8,'linewidth',0.05)
plot([0 max(ks)],[0 0],'k', 'linewidth',2)
hold off
axis(axlim)
scalefactor=3;
fontsizevar=11;
fontsizevar=fontsizevar*scalefactor;
xlabel('k^2','fontsize',fontsizevar,'color',[0 0 0])
ylabel('\lambda_k','fontsize',fontsizevar,'color',[0 0 0])
set(gcf,'units','inches','pos',[0 0 3.1*scalefactor 2.61*scalefactor])
set(gca,'fontsize',fontsizevar,'YColor',[0 0 0],'XColor',[0 0 0],...
    'linewidth',1.5);

end
